# Supplementary material for: Alternative splicing of METTL3 explains apparently METTL3-independent m6A modifications in mRNA
Source: PLoS Biol. 2022 Jul 19;20(7):e3001683. doi: 10.1371/journal.pbio.3001683 (PMC9295969; doi:10.1371/journal.pbio.3001683)
Supplement: S1 Table — (XLSX) [file pbio.3001683.s008.xlsx]

## Sheet: Sheet1
Cell line origin	mRNA	5' RACE product sequence
exon2 Mettl3 KO mESC-a	mRNA 1	GGATCCGTATCAACGCAGAGTACATGGGGGATTCGAGCCGAGTCCGCGCTGGGAGCTAGGATGTCGGACACGTGGAGCTCTATCCAGGCCCATAAGAAACAGCTGGACTCGCTTCGCGAGAGACTGCAGCGGCGACGGAAGCAGGACTCTGGCCACTTGGATTTAAGGAACCCAGAAGCGGCACTGTCCCCAACCTTCCGTAGTGATAGTCCCGTGCCTCTTCAGCATCAGAACCAGCTAAGGAGCCGGCTAAGAAGTCAAGGAAGCACGCTGCCTCCGATGTTGATCTGGAGATAGAAAGCCTTTTGAACCAACAGTCAACGAAAGAACAGCAGAGCAAGAAGACGAATTATCAATAAGCACACTGATGAATCTTTAGGTGACTGCTCTTTCCTTAAC…
exon2 Mettl3 KO mESC-a	mRNA 2	GGATCCGTATCAACGCAGAGTACATGGGGGATGAATCTTTAGGTGACTGCTCTTTCCTTAACACATGTTTCCACATGGACACCTGCAAATATGTTCACTATGAAATTGATGCTTGTGTTGATTCTGAGAGTCCTGGCAGCAAGGAGCATATGCCAAGCCAGGAGCTTGCTCTTACACAGAGTGTTGGGGGTGACTCCAGTGCTGATCGACTCTTTCCACCTCAGTGGATCTGTTGTGATATCC
exon2 Mettl3 KO mESC-a	mRNA 3	GGATCCGTATCAACGCAGAGTACATGGGGGCGCTGGGAGCTAGGATGTCGGACACGTGGAGCTCTATCCAGGCCCATAAGAAACAGCTGGACTCGCTTCGCGAGAGATTGCAGCGGCGACGGAAGCAGGACTCTGGGCACTTGGGGCAGAAACGGCGTGCAGAACAGGATTTGACTACAGTGACCACCTTTGCCAGCTCTTTAGCATCTGGTCTGGCCTCTTCAGCATCAGAACCAGCTAAGGAGCCGGCTAAGAAGTCAAGGAAGCACGCTGCCTCCGATGTTGATCTGGAGATAGAAAGCCTTTTGAACCAACAGTCAACGAAAGAACAGCAGAGCAAGAAGGTCAGTCAGGAGATCCTAGAGCTATTAAATACCACAACAGCCAAGGAACAGTCCA…
exon2 Mettl3 KO mESC-b	mRNA 4	GGATCCGTATCAACGCAGAGTACATGGGGGAGAATTAGATGTTTCTTAGTTCTAGGCTGGGGAGGTGCTAGTCCGCCGCGCCTGATTCGAGCCGAGTCCGCGCTGGGAGCTAGGATGTCGGACACGTGGAGCTCTATCCAGGCCCATAAGAAACAGCTGGACTCGCTTCGCGAGAGACTGCAGCGGCGACGGAAGCAGGACTCTGGCCACTTGGATTTAAGGAACCCAGAAGCGGCACTGTCCCCAACCTTCCGTAGTGATAGTCCCGTGCCTACTGACCACTCCAAGCTGTCTGCCATGATGGGGGCTGTGGCAGATAAGAAAGGTCTTGGAGAGGTAGCAGGGACCATCGCGGGGCAGAAACGGCGTGCAGAACAGGATTTGACTACAGTGACCACC…
exon2 Mettl3 KO mESC-b	mRNA 5	GGATCCGTATCAACGCAGAGTACATGGGGGATTTAAGGAACCCAGAAGCGGCACTGTCCCCAACCTTCCGTAGTGATAGTCCCGTGCCTACTGACCACTCCAAGCTGTCTGCCATGATGGGGGCTGTGGCAGATAAGAAAGGTCTTGGAGAGGTAGCAGGGACCATCGCGGGGCAGAAACGGCGTGCAGAACAGGATTTGACTACAGTGACCACCTTTGCCAGCTCTTTAGCATCTGGTCTGGCCTCTTCAGCATCAGAACCAGCTAAGGAGCCGGCTAAGAAGTCAAGGAAGCACGCTGCCTCCGATGTTGATCTGGAGATAGAAAGCCTTTTGAACCAACAGTCAACGAAAGAACAGCAGAGCAAGAAGGTCAGTCAGGAGATCCTAGAGCTATTAA…
exon2 Mettl3 KO mESC-b	mRNA 6	GGATCCGTATCAACGCAGAGTACATGGGGGCCCATAAGAAACAGCTGGACTCGCTTCGCGAGAGACTGCAGCGGCGACGGAAGCAGGACTCTGGCCACTTGGATTTAAGGAACCCAGAAGCGGCACTGTCCCCAACCTTCCGTAGTGATAGTCCCGTGCCTACTGACCACTCCAAGCTGTCTGCCATGATGGGGGCTGTGGCAGATAAGAAAGGTCTTGGAGAGGTAGCAGGGACCATCGCGGGGCAGAAACGGCGTGCAGAACAGGATTTGACTACAGTGACCACCTTTGCCAGCTCTTTAGCATCTGGTCTGGCCTCTTCAGCATCAGAACCAGCTAAGGAGCCGGCTAAGAAGTCAAGGAAGCACGCTGCCTCCGATGTTGATCTGGAGATAGAAA…
exon2 Mettl3 KO mESC-b	mRNA 7	GGATCCGTATCAACGCAGAGTACATGGGGAGAATTAGATGTTTCTTAGTTCTAGGCTGGGGAGGTGCTAGTCCGCCGCGCCTGATTCGAGCCGAGTCCGCGCTGGGAGCTAGGATGTCGGACACGTGGAGCTCTATCCAGGCCCATAAGAAACAGCTGGACTCGCTTCGCGAGAGACTGCAGCGGCGACGGAAGCAGGACTCTGGCCACTTGGATTTAAGGAACCCAGAAGCGGCACTGTCCCCAACCTTCCGTAGTGATAGTCCCGTGCCTACTGACCACTCCAAGCTGTCTGCCATGATGGGGGCTGTGGCAGATAAGAAAGGTCTTGGAGAGGTAGCAGGGACCATCGCGGGGCAGAAACGGCGTGCAGAACAGGATTTGACTACAGTGACCACCT…
Nucleotides derived from template switching oligo sequence indicated in bold (GGATCCGTATCAACGCAGAGTACATGGG)
Nucleotides derived from internal exon2 Mettl3 primer indicated by underline (GTTGTGATATCC)
