# Supplementary material for: Alternative splicing of METTL3 explains apparently METTL3-independent m6A modifications in mRNA
Source: PLoS Biol. 2022 Jul 19;20(7):e3001683. doi: 10.1371/journal.pbio.3001683 (PMC9295969; doi:10.1371/journal.pbio.3001683)
Supplement: S2 Table — (XLSX) [file pbio.3001683.s009.xlsx]

## Sheet: Sheet1
Cell line origin	Protein encoded by ORF	ORF sequence
exon2 Mettl3 KO mESC-a	METTL3-a.i	ATGGACACCTGCAAATATGTTCACTATGAAATTGATGCTTGTGTTGATTCTGAGAGTCCTGGCAGCAAGGAGCATATGCCAAGCCAGGAGCTTGCTCTTACACAGAGTGTTGGGGGTGACTCCAGTGCTGATCGACTCTTTCCACCTCAGTGGATCTGTTGTGATATCCGCTACCTGGACGTCAGTATCTTGGGCAAATTTGCAGTTGTGATGGCTGACCCACCTTGGGATATTCACATGGAGCTACCGTATGGGACATTAACAGATGATGAGATGCGCAGGCTCAATATACCAGTGCTACAGGATGACGGCTTTCTTTTCCTCTGGGTCACAGGAAGGGCCATGGAATTGGGCAGAGAATGTCTGAACCTCTGGGGTTATGAACGGGTGGATGAAATC…
exon2 Mettl3 KO mESC-a	METTL3-a.ii	ATGTCGGACACGTGGAGCTCTATCCAGGCCCATAAGAAACAGCTGGACTCGCTTCGCGAGAGATTGCAGCGGCGACGGAAGCAGGACTCTGGGCACTTGGGGCAGAAACGGCGTGCAGAACAGGATTTGACTACAGTGACCACCTTTGCCAGCTCTTTAGCATCTGGTCTGGCCTCTTCAGCATCAGAACCAGCTAAGGAGCCGGCTAAGAAGTCAAGGAAGCACGCTGCCTCCGATGTTGATCTGGAGATAGAAAGCCTTTTGAACCAACAGTCAACGAAAGAACAGCAGAGCAAGAAGGTCAGTCAGGAGATCCTAGAGCTATTAAATACCACAACAGCCAAGGAACAGTCCATTGTTGAAAAGTTTCGCTCTCGAGGTCGGGCCCAGGTGCAAGAA…
exon2 Mettl3 KO mESC-b	METTL3-b.i	ATGGGGGCTGTGGCAGAAAAGAAAGGTCTTGGAGAGGTAGCAGGGACCATCGCAGGGCAGAAACGGCGTGCAGAACAGGATTTGACTACAGTGACCACCTTTGCCAGCTCTTTAGCATCTGGTCTGGCCTCTTCAGCATCAGAACCAGCTAAGGAGCCGGCTAAGAAGTCAAGGAAGCACGCTGCCTCCGATGTTGATCTGGAGATAGAAAGCCTTTTGAACCAACAGTCAACGAAAGAACAGCAGAGCAAGAAGGTCAGTCAGGAGATCCTAGAGCTATTAAATACCACAACAGCCAAGGAACAGTCCATTGTTGAAAAGTTTCGCTCTCGAGGTCGGGCCCAGGTGCAAGAATTTTGTGATTATGGGACCAAGGAAGAGTGCATGAAAGCCAGTGAC…
exon2 Mettl3 KO mESC-b	METTL3-b.ii	ATGTCGGACACGTGGAGCTCTATCCAGGCCCATAAGAAACAGCTGGACTCGCTTCGCGAGAGATTGCAGCGGCGACGGAAGCAGGACTCTGGGCACTTGGATTTAAGGAACCCAGAAGCGGCACTGTCCCCAACCTTCCGTAGTGATAGTCCCGTGCCTACTGACCACTCCAAGCTGTCTGCCATGATGGGGGCTGTGGCAGAAAAGAAAGGTCTTGGAGAGGTAGCAGGGACCATCGCAGGGCAGAAACGGCGTGCAGAACAGGATTTGACTACAGTGACCACCTTTGCCAGCTCTTTAGCATCTGGTCTGGCCTCTTCAGCATCAGAACCAGCTAAGGAGCCGGCTAAGAAGTCAAGGAAGCACGCTGCCTCCGATGTTGATCTGGAGATAGAAAGC…
