# Supplementary material for: Alternative splicing of METTL3 explains apparently METTL3-independent m6A modifications in mRNA
Source: PLoS Biol. 2022 Jul 19;20(7):e3001683. doi: 10.1371/journal.pbio.3001683 (PMC9295969; doi:10.1371/journal.pbio.3001683)
Supplement: S3 Table — (XLSX) [file pbio.3001683.s010.xlsx]

## Sheet: Sheet1
Cell line	Mettl3 PCR product sequence, primer sequences bolded
exon2 WT mESC	GATTACAAGGATGACGATGACAAGTCGGACACGTGGAGCTCTATCCAGGCCCATAAGAAACAGCTGGACTCGCTTCGCGAGAGACTGCAGCGGCGACGGAAGCAGGACTCTGGCCACTTGGATTTAAGGAACCCAGAAGCGGCACTGTCCCCAACCTTCCGTAGTGATAGTCCCGTGCCTACTGCCCCTACCTCTAGTGGCCCTAAGCCCAGCACGACGTCTGTGGCCCCTGAACTAGCTACAGACCCTGAGTTAGAGAAGAAGTTGCTACACCACCTCTCAGATCTGGCCTTGACCTTGCCCACTGATGCTGTTTCCATCCGTCTTGCCATCTCTACGCCAGATGCACCTGCCACTCAAGATGGGGTAGAAAGCCTTCTCCAGAAATTTGCCGCCCAG…
exon2 Mettl3 KO mESC-a	GATTACAAGGATGACGATGACAAGTCGGACACGTGGAGCTCTATCCAGGCCCATAAGAAACAGCTGGACTCGCTTCGCGAGAGATTGCAGCGGCGACGGAAGCAGGACTCTGGGCACTTGGGGCAGAAACGGCGTGCAGAACAGGATTTGACTACAGTGACCACCTTTGCCAGCTCTTTAGCATCTGGTCTGGCCTCTTCAGCATCAGAACCAGCTAAGGAGCCGGCTAAGAAGTCAAGGAAGCACGCTGCCTCCGATGTTGATCTGGAGATAGAAAGCCTTTTGAACCAACAGTCAACGAAAGAACAGCAGAGCAAGAAGGTCAGTCAGGAGATCCTAGAGCTATTAAATACCACAACAGCCAAGGAACAGTCCATTGTTGAAAAGTTTCGCTCTCGA…
exon2 Mettl3 KO mESC-b	GATTACAAGGATGACGATGACAAGTCGGACACGTGGAGCTCTATCCAGGCCCATAAGAAACAGCTGGACTCGCTTCGCGAGAGACTGCAGCGGCGACGGAAGCAGGACTCTGGCCACTTGGATTTAAGGAACCCAGAAGCGGCACTGTCCCCAACCTTCCGTAGTGATAGTCCCGTGCCTACTGACCACTCCAAGCTGTCTGCCATGATGGGGGCTGTGGCAGATAAGAAAGGTCTTGGAGAGGTAGCAGGGACCATCGCGGGGCAGAAACGGCGTGCAGAACAGGATTTGACTACAGTGACCACCTTTGCCAGCTCTTTAGCATCTGGTCTGGTCTCTTCAGCATCAGAACCAGCTAAGGAGCCGGCTAAGAAGTCAAGGAAGCACGCTGCCTCCGAT…
