# Supplementary material for: Alternative splicing of METTL3 explains apparently METTL3-independent m6A modifications in mRNA
Source: PLoS Biol. 2022 Jul 19;20(7):e3001683. doi: 10.1371/journal.pbio.3001683 (PMC9295969; doi:10.1371/journal.pbio.3001683)
Supplement: S1 Data — (XLSX) [file pbio.3001683.s013.xlsx]

## Sheet: Fig 1A
m6A/m7GMP measurements for Fig 1A
		m6A				m7GMP
Sample	Replicate	Reading 1	Reading 2	Average	Subtract -T1 background	Reading 1	Reading 2	Average	m6A/m7GMP
exon2 WT mESC	1	29843	30244	30043.5	29805.5	1821	1766	1793.5	16.6186
exon2 WT mESC	2	33035	34547	33791	33553	1847	2274	2060.5	16.2839
exon2 WT mESC	3	32157	33361	32759	32521	1686	2014	1850	17.5789
exon2 WT mESC -T1	-T1 control	184	292	238	0	7993	8535	8264	0
exon2 Mettl3 KO mESC-a	1	15568	14240	14904	14597.5	1857	2176	2016.5	7.23903
exon2 Mettl3 KO mESC-a	2	12538	14822	13680	13373.5	1806	2263	2034.5	6.57336
exon2 Mettl3 KO mESC-a	3	13508	14864	14186	13879.5	2062	2234	2148	6.46159
exon2 Mettl3 KO mESC-a -T1	-T1 control	286	327	306.5	0	8167	7526	7846.5	0
exon2 Mettl3 KO mESC-b	1	16709	18617	17663	17489.5	1945	1837	1891	9.24881
exon2 Mettl3 KO mESC-b	2	15869	16150	16009.5	15836	1544	1806	1675	9.45433
exon2 Mettl3 KO mESC-b -T1	-T1 control	100	247	173.5	0	3794	3405	3599.5	0
exon4 WT mESC	1	42943	40545	41744	41431.5	2411	2587	2499	16.5792
exon4 WT mESC	2	44334	36714	40524	40211.5	2232	1944	2088	19.2584
exon4 WT mESC	3	45025	40300	42662.5	42350	2628	2512	2570	16.4786
exon4 WT mESC -T1	-T1 control	212	413	312.5	0	8699	8966	8832.5	0
exon4 Mettl3 KO mESC	1	888	728	808	508.5	1953	1875	1914	0.265674
exon4 Mettl3 KO mESC	2	633	646	639.5	340	1417	1429	1423	0.238932
exon4 Mettl3 KO mESC	3	738	976	857	557.5	2133	2257	2195	0.253986
exon4 Mettl3 KO mESC -T1	-T1 control	185	414	299.5	0	8477	7286	7881.5	0

## Sheet: Fig 2C
m6A/m7GMP measurements for Fig 2C
		m6A				m7GMP
Sample	Replicate	Reading 1	Reading 2	Average	Subtract -T1 background	Reading 1	Reading 2	Average	m6A/m7GMP
exon4 WT mESC -transfection	1	82684	61129	71906.5	71676.5	2267	1996	2131.5	33.6273
exon4 WT mESC -transfection	2	76342	64474	70408	70178	1694	1833	1763.5	39.7947
exon4 WT mESC -transfection	3	93153	97739	95446	95216	1983	1925	1954	48.7288
exon4 WT mESC -transfection -T1	-T1 control	362	98	230	0	19070	25256	22163	0
exon4 Mettl3 KO mESC -transfection	1	2593	2308	2450.5	1774.5	2876	3257	3066.5	0.578673
exon4 Mettl3 KO mESC -transfection	2	1743	1930	1836.5	1160.5	1830	1837	1833.5	0.632942
exon4 Mettl3 KO mESC -transfection	3	2104	1733	1918.5	1242.5	1972	1738	1855	0.669811
exon4 Mettl3 KO mESC -transfection -T1	-T1 control	444	908	676	0	16016	19475	17745.5	0
exon4 Mettl3 KO mESC WT METTL3 transfection	1	24857	19328	22092.5	21768.5	2567	2766	2666.5	8.1637
exon4 Mettl3 KO mESC WT METTL3 transfection	2	25398	21586	23492	23168	2297	2295	2296	10.0906
exon4 Mettl3 KO mESC WT METTL3 transfection	3	19447	16635	18041	17717	2835	3325	3080	5.75227
exon4 Mettl3 KO mESC WT METTL3 transfection -T1	-T1 control	294	354	324	0	9081	19707	14394	0
exon4 Mettl3 KO mESC METTL3-a.i transfection	1	2091	2042	2066.5	1319	1933	1858	1895.5	0.695859
exon4 Mettl3 KO mESC METTL3-a.i transfection	2	1675	2546	2110.5	1363	2204	2081	2142.5	0.636173
exon4 Mettl3 KO mESC METTL3-a.i transfection	3	2242	1737	1989.5	1242	2121	2414	2267.5	0.54774
exon4 Mettl3 KO mESC METTL3-a.i transfection -T1	-T1 control	898	597	747.5	0	13823	16323	15073	0
exon4 Mettl3 KO mESC METTL3-a.ii transfection	1	19020	15235	17127.5	16223	2052	1853	1952.5	8.30883
exon4 Mettl3 KO mESC METTL3-a.ii transfection	2	19529	15099	17314	16409.5	2163	2341	2252	7.28663
exon4 Mettl3 KO mESC METTL3-a.ii transfection	3	17168	15131	16149.5	15245	2422	2125	2273.5	6.70552
exon4 Mettl3 KO mESC METTL3-a.ii transfection -T1	-T1 control	729	1080	904.5	0	16262	19140	17701	0
exon4 Mettl3 KO mESC METTL3-b.i transfection	1	8343	7618	7980.5	7067	1708	2034	1871	3.77712
exon4 Mettl3 KO mESC METTL3-b.i transfection	2	8511	8733	8622	7708.5	2112	1839	1975.5	3.90205
exon4 Mettl3 KO mESC METTL3-b.i transfection	3	9408	7604	8506	7592.5	2562	3156	2859	2.65565
exon4 Mettl3 KO mESC METTL3-b.i transfection -T1	-T1 control	979	848	913.5	0	15343	19704	17523.5	0
exon4 Mettl3 KO mESC METTL3-b.ii transfection	1	20920	17219	19069.5	18677.5	1659	2022	1840.5	10.1481
exon4 Mettl3 KO mESC METTL3-b.ii transfection	2	21680	18416	20048	19656	2052	2040	2046	9.60704
exon4 Mettl3 KO mESC METTL3-b.ii transfection	3	20334	22771	21552.5	21160.5	2196	2024	2110	10.0287
exon4 Mettl3 KO mESC METTL3-b.ii transfection -T1	-T1 control	743	41	392	0	20787	29252	25019.5	0

## Sheet: Fig 2D
m6A/m7GMP measurements for Fig 2D
		m6A				m7GMP
Sample	Replicate	Reading 1	Reading 2	Average	Subtract -T1 background	Reading 1	Reading 2	Average	m6A/m7GMP
exon2 WT mESC DMSO	1	74872.9	72186	73529.5	72615.2	20465.7	24004.7	22235.2	3.26578
exon2 WT mESC DMSO	2	77543.5	74369.8	75956.7	75042.4	24738.1	26850.6	25794.3	2.90926
exon2 WT mESC DMSO	3	74574.2	71366.2	72970.2	72055.9	22553.6	24392.9	23473.2	3.06971
exon2 WT mESC DMSO -T1	-T1 control	910.938	917.515	914.226	0	41945.1	49940.7	45942.9	0
exon2 WT mESC STM2457	1	13790.5	14253.4	14022	13182	25565.3	27713.2	26639.2	0.494833
exon2 WT mESC STM2457	2	15532.1	13351.5	14441.8	13601.8	28251.6	30851.6	29551.6	0.460272
exon2 WT mESC STM2457	3	14774.9	13739	14256.9	13417	20827.4	21531.4	21179.4	0.633491
exon2 WT mESC STM2457 -T1	-T1 control	778.352	901.638	839.995	0	56346.1	63038.3	59692.2	0
exon2 Mettl3 KO mESC-a DMSO	1	31712.1	28287.7	29999.9	29316.2	24933.9	24993.3	24963.6	1.17436
exon2 Mettl3 KO mESC-a DMSO	2	30411.6	29455.5	29933.6	29249.9	25738.8	26194.1	25966.4	1.12645
exon2 Mettl3 KO mESC-a DMSO	3	29327.7	29047.1	29187.4	28503.7	19502.7	19679.5	19591.1	1.45493
exon2 Mettl3 KO mESC-a DMSO -T1	-T1 control	668.624	698.75	683.687	0	57564	62618.8	60091.4	0
exon2 Mettl3 KO mESC-a STM2457	1	5135.54	6260.11	5697.83	4964.99	27649.2	29026.3	28337.8	0.175208
exon2 Mettl3 KO mESC-a STM2457	2	5392.07	5425.21	5408.64	4675.81	25432.8	25403.9	25418.4	0.183954
exon2 Mettl3 KO mESC-a STM2457	3	5720.26	6241.42	5980.84	5248	27211.3	28447.6	27829.4	0.188577
exon2 Mettl3 KO mESC-a STM2457 -T1	-T1 control	601.092	864.574	732.833	0	59092.7	62095.6	60594.1	0
exon2 Mettl3 KO mESC-b DMSO	1	45924.8	43033.5	44479.1	43697.7	27344.3	27309.7	27327	1.59907
exon2 Mettl3 KO mESC-b DMSO	2	46374	46687.2	46530.6	45749.1	30921.2	31353.5	31137.4	1.46927
exon2 Mettl3 KO mESC-b DMSO	3	49761.3	44722.9	47242.1	46460.6	29385.2	31481.8	30433.5	1.52663
exon2 Mettl3 KO mESC-b DMSO -T1	-T1 control	723.979	838.886	781.433	0	65389.1	65517	65453.1	0
exon2 Mettl3 KO mESC-b STM2457	1	11637.8	11735.2	11686.5	3029.19	31003.1	32509.7	31756.4	0.0953881
exon2 Mettl3 KO mESC-b STM2457	2	11170.7	11516.7	11343.7	2686.34	30408.9	32835.5	31622.2	0.0849512
exon2 Mettl3 KO mESC-b STM2457	3	10362.9	10785.7	10574.3	1916.98	32773	34201.9	33487.5	0.0572446
exon2 Mettl3 KO mESC-b STM2457 -T1	-T1 control	8639.13	8675.49	8657.31	0	70086.9	69113.1	69600	0

## Sheet: Fig 3A
m6A/m7GMP measurements for Fig 3A
		m6A				m7GMP
Sample	Replicate	Reading 1	Reading 2	Average	Subtract -T1 background	Reading 1	Reading 2	Average	m6A/m7GMP
WT U2OS	1	44578	30097	37337.5	37133	2118	1673	1895.5	19.5901
WT U2OS	2	39984	38586	39285	39080.5	1845	2588	2216.5	17.6316
WT U2OS	3	33891	39063	36477	36272.5	1750	2161	1955.5	18.549
WT U2OS -T1	-T1 control	157	252	204.5	0	8095	6685	7390	0
METTL3 KO U2OS	1	32696	30331	31513.5	31306.5	1967	2107	2037	15.3689
METTL3 KO U2OS	2	27787	26252	27019.5	26812.5	2296	2119	2207.5	12.1461
METTL3 KO U2OS	3	31600	30089	30844.5	30637.5	1963	2292	2127.5	14.4007
METTL3 KO U2OS -T1	-T1 control	209	205	207	0	6838	8344	7591	0

## Sheet: Fig 3D
m6A/m7GMP measurements for Fig 3D
		m6A				m7GMP
Sample	Replicate	Reading 1	Reading 2	Average	Subtract -T1 background	Reading 1	Reading 2	Average	m6A/m7GMP
WT U2OS DMSO	1	111849	109211	110530	109923	27490.9	27512.1	27501.5	3.99698
WT U2OS DMSO	2	101164	99554.2	100359	99752.1	26894.9	25451.7	26173.3	3.81122
WT U2OS DMSO	3	99148.9	97983.7	98566.3	97959.5	31180.8	29629.4	30405.1	3.22181
WT U2OS DMSO -T1	-T1 control	606.799	606.755	606.777	0	79778.8	84690.6	82234.7	0
WT U2OS STM2457	1	12149.8	13470.8	12810.3	12368.6	32507.9	33556.1	33032	0.374444
WT U2OS STM2457	2	12451.4	13828.1	13139.7	12698.1	33023.3	31757.3	32390.3	0.392033
WT U2OS STM2457	3	12786	12683.9	12734.9	12293.3	34341.4	33388	33864.7	0.363013
WT U2OS STM2457 -T1	-T1 control	276.292	606.969	441.63	0	92732.6	90736	91734.3	0
KO U2OS DMSO	1	77930.9	75292.6	76611.8	75842.4	29134.9	29816.4	29475.6	2.57305
KO U2OS DMSO	2	75765.9	77122.3	76444.1	75674.7	29315.5	29723	29519.3	2.56357
KO U2OS DMSO	3	78873.7	74033	76453.3	75684	28221.8	27696.9	27959.4	2.70693
KO U2OS DMSO -T1	-T1 control	892.942	645.763	769.353	0	77337.8	96735.4	87036.6	0
KO U2OS STM2457	1	7440.39	7346.55	7393.47	6911.98	34628.8	31514.1	33071.4	0.209001
KO U2OS STM2457	2	7887.96	6757.15	7322.55	6841.07	34937.5	33183.1	34060.3	0.200852
KO U2OS STM2457	3	6715.66	7809.07	7262.37	6780.88	33825.8	30508.7	32167.2	0.210801
KO U2OS STM2457 -T1	-T1 control	338.747	624.232	481.489	0	87446.9	91557.5	89502.2	0

## Sheet: Fig 4D
m6A/m7GMP measurements for Fig 4D
		m6A				m7GMP
Sample	Replicate	Reading 1	Reading 2	Average	Subtract -T1 background	Reading 1	Reading 2	Average	m6A/m7GMP
Mettl3 cKO MEF -4OHT	1	110871	114547	112709	110725	20689.1	18513.7	19601.4	5.64886
Mettl3 cKO MEF -4OHT	2	126077	123376	124727	122743	14777.1	15398.4	15087.8	8.13528
Mettl3 cKO MEF -4OHT	3	122804	115475	119140	117156	15930.5	13640	14785.3	7.92385
Mettl3 cKO MEF -4OHT -T1 control	-T1 control	1974.18	1992.64	1983.41	0	46481.8	43074.1	44778	0
Mettl3 cKO MEF +4OHT	1	5130.39	5975.49	5552.94	4585.92	19296.7	17520.2	18408.4	0.249121
Mettl3 cKO MEF +4OHT	2	6676.13	5632.37	6154.25	5187.23	19713.1	18924.9	19319	0.268504
Mettl3 cKO MEF +4OHT	3	6495.43	5742.65	6119.04	5152.02	20579.7	18306.8	19443.3	0.264977
Mettl3 cKO MEF +4OHT -T1 control	-T1 control	1079.49	854.559	967.023	0	44826.1	39699.4	42262.7	0

## Sheet: Fig S3
Polysome profiling absorbance data for Fig S3
Distance(mm)	Absorbance (260nm)
	exon2 WT mESC	exon2 Mettl3 KO mESC-a	exon2 Mettl3 KO mESC-b
0	0.048736	0.049343	0.045433
0.03	0.048743	0.049373	0.045459
0.06	0.048746	0.049432	0.045481
0.09	0.048748	0.049492	0.045494
0.12	0.048749	0.049567	0.045509
0.15	0.048751	0.04964	0.045517
0.18	0.04875	0.049713	0.045519
0.21	0.048786	0.049703	0.045514
0.24	0.049043	0.049731	0.045709
0.27	0.050131	0.050392	0.046675
0.3	0.051791	0.051758	0.047963
0.33	0.05393	0.053692	0.050027
0.36	0.056782	0.056372	0.052904
0.39	0.059394	0.058872	0.055604
0.42	0.062545	0.06148	0.058907
0.45	0.064836	0.064155	0.061814
0.48	0.067612	0.066865	0.064267
0.51	0.070874	0.070057	0.06773
0.54	0.073683	0.072806	0.070715
0.57	0.076973	0.076023	0.074206
0.6	0.0798	0.078325	0.077213
0.63	0.082633	0.081559	0.080727
0.66	0.085472	0.084333	0.083242
0.69	0.088314	0.087097	0.086266
0.72	0.091635	0.090358	0.08981
0.75	0.094388	0.093201	0.092809
0.78	0.097087	0.095823	0.095924
0.81	0.098718	0.097861	0.097928
0.84	0.09962	0.099229	0.099267
0.87	0.100377	0.100165	0.100085
0.9	0.100727	0.100605	0.100557
0.93	0.100947	0.100882	0.100854
0.96	0.101048	0.101009	0.10099
0.99	0.101108	0.101072	0.101069
1.02	0.101145	0.101127	0.101123
1.05	0.101169	0.101156	0.101146
1.08	0.101188	0.101178	0.101169
1.11	0.1012	0.101192	0.101184
1.14	0.101209	0.101204	0.101196
1.17	0.101218	0.10121	0.101204
1.2	0.101223	0.101217	0.10121
1.23	0.10123	0.101223	0.101216
1.26	0.101233	0.101228	0.10122
1.29	0.101237	0.101233	0.101225
1.32	0.101241	0.101235	0.101229
1.35	0.101244	0.101237	0.101232
1.38	0.101247	0.101241	0.101235
1.41	0.101249	0.101244	0.101238
1.44	0.101251	0.101247	0.10124
1.47	0.101252	0.101249	0.101243
1.5	0.101254	0.101251	0.101245
1.53	0.101257	0.101253	0.101246
1.56	0.101259	0.101253	0.101247
1.56	0.101259	0.101255	0.101247
1.59	0.10126	0.101256	0.101249
1.62	0.101261	0.101257	0.10125
1.65	0.101261	0.101258	0.10125
1.68	0.101262	0.101259	0.101252
1.71	0.101264	0.10126	0.101253
1.74	0.101265	0.101261	0.101256
1.77	0.101266	0.101262	0.101257
1.8	0.101267	0.101264	0.101258
1.83	0.101268	0.101265	0.101259
1.86	0.101269	0.101266	0.101259
1.89	0.101271	0.101266	0.101259
1.92	0.101272	0.101267	0.10126
1.95	0.101272	0.101269	0.101261
1.98	0.101273	0.10127	0.101262
2.01	0.101272	0.101271	0.101263
2.04	0.101272	0.101271	0.101263
2.07	0.101272	0.101271	0.101264
2.1	0.101274	0.101271	0.101265
2.13	0.101275	0.101272	0.101265
2.16	0.101275	0.101272	0.101265
2.19	0.101276	0.101274	0.101266
2.22	0.101277	0.101274	0.101266
2.25	0.101277	0.101275	0.101267
2.28	0.101277	0.101275	0.101268
2.31	0.101277	0.101275	0.101269
2.34	0.101278	0.101276	0.101269
2.37	0.101278	0.101277	0.10127
2.4	0.101279	0.101277	0.10127
2.43	0.10128	0.101277	0.101271
2.46	0.101281	0.101277	0.10127
2.49	0.101282	0.101278	0.101269
2.52	0.101281	0.101278	0.10127
2.55	0.101281	0.101278	0.101272
2.58	0.101281	0.101278	0.101272
2.61	0.101282	0.101279	0.101272
2.64	0.101282	0.101279	0.101272
2.67	0.101284	0.101279	0.101273
2.7	0.101284	0.10128	0.101272
2.73	0.101284	0.10128	0.101272
2.76	0.101284	0.101281	0.101273
2.79	0.101284	0.101281	0.101273
2.82	0.101284	0.101281	0.101274
2.85	0.101284	0.101282	0.101274
2.88	0.101284	0.101282	0.101275
2.91	0.101285	0.101282	0.101275
2.94	0.101285	0.101281	0.101275
2.97	0.101284	0.101282	0.101275
3	0.101285	0.101282	0.101275
3.03	0.101285	0.101283	0.101275
3.06	0.101286	0.101284	0.101275
3.09	0.101286	0.101284	0.101276
3.12	0.101285	0.101284	0.101277
3.15	0.101285	0.101284	0.101278
3.18	0.101285	0.101284	0.101278
3.21	0.101286	0.101284	0.101279
3.24	0.101287	0.101284	0.101278
3.27	0.101287	0.101284	0.101278
3.3	0.101286	0.101284	0.101278
3.33	0.101287	0.101284	0.101277
3.36	0.101286	0.101284	0.101277
3.39	0.101287	0.101285	0.101277
3.42	0.101287	0.101285	0.101277
3.45	0.101287	0.101285	0.101278
3.48	0.101287	0.101285	0.101278
3.51	0.101287	0.101285	0.101279
3.54	0.101288	0.101285	0.101279
3.57	0.101288	0.101285	0.101279
3.6	0.101288	0.101285	0.101279
3.63	0.101288	0.101285	0.101279
3.66	0.101288	0.101285	0.101279
3.69	0.101288	0.101286	0.10128
3.72	0.101288	0.101286	0.101281
3.75	0.101288	0.101286	0.10128
3.78	0.101288	0.101285	0.10128
3.81	0.101289	0.101285	0.10128
3.84	0.101289	0.101286	0.10128
3.87	0.101289	0.101287	0.10128
3.9	0.10129	0.101287	0.101281
3.93	0.10129	0.101288	0.101281
3.96	0.10129	0.101287	0.101281
3.99	0.10129	0.101287	0.101281
4.02	0.10129	0.101287	0.101281
4.05	0.101289	0.101287	0.101282
4.08	0.10129	0.101287	0.101282
4.11	0.101291	0.101287	0.101281
4.14	0.101291	0.101287	0.101282
4.17	0.101291	0.101287	0.101281
4.2	0.10129	0.101288	0.101281
4.23	0.101291	0.101288	0.101282
4.26	0.101291	0.101288	0.101281
4.29	0.10129	0.101288	0.101282
4.32	0.10129	0.101288	0.101283
4.35	0.10129	0.101288	0.101283
4.38	0.101291	0.101288	0.101284
4.41	0.101291	0.101288	0.101284
4.44	0.101291	0.101289	0.101283
4.47	0.101292	0.101289	0.101282
4.5	0.101292	0.10129	0.101282
4.53	0.101292	0.10129	0.101283
4.56	0.101292	0.101289	0.101283
4.59	0.101291	0.101288	0.101283
4.62	0.101291	0.101289	0.101284
4.65	0.101291	0.101289	0.101285
4.68	0.101291	0.101289	0.101285
4.71	0.101292	0.101289	0.101285
4.74	0.101293	0.10129	0.101284
4.77	0.101293	0.10129	0.101284
4.8	0.101293	0.10129	0.101284
4.83	0.101292	0.10129	0.101284
4.86	0.101292	0.101289	0.101284
4.89	0.101292	0.101289	0.101284
4.92	0.101292	0.10129	0.101284
4.95	0.101291	0.10129	0.101285
4.98	0.101291	0.10129	0.101285
5.01	0.101292	0.10129	0.101285
5.04	0.101293	0.10129	0.101285
5.07	0.101294	0.10129	0.101285
5.1	0.101294	0.10129	0.101285
5.13	0.101294	0.101291	0.101285
5.16	0.101294	0.101291	0.101285
5.19	0.101293	0.10129	0.101284
5.22	0.101293	0.10129	0.101284
5.25	0.101294	0.10129	0.101284
5.28	0.101294	0.10129	0.101285
5.31	0.101294	0.10129	0.101285
5.34	0.101294	0.101291	0.101285
5.37	0.101294	0.101291	0.101285
5.4	0.101294	0.101291	0.101285
5.43	0.101294	0.101291	0.101285
5.46	0.101294	0.101291	0.101285
5.49	0.101295	0.101291	0.101285
5.52	0.101294	0.101291	0.101285
5.55	0.101294	0.101291	0.101285
5.58	0.101295	0.101291	0.101285
5.61	0.101295	0.101291	0.101285
5.64	0.101295	0.101291	0.101285
5.67	0.101295	0.101291	0.101285
5.7	0.101294	0.101291	0.101285
5.73	0.101294	0.101291	0.101285
5.76	0.101294	0.101291	0.101286
5.79	0.101294	0.101291	0.101286
5.82	0.101295	0.101292	0.101285
5.85	0.101295	0.101293	0.101286
5.88	0.101295	0.101294	0.101285
5.91	0.101296	0.101293	0.101285
5.94	0.101295	0.101292	0.101285
5.97	0.101294	0.101292	0.101285
6	0.101294	0.101291	0.101285
6.03	0.101294	0.101283	0.101285
6.06	0.101294	0.101242	0.101285
6.09	0.101294	0.101169	0.101285
6.12	0.101295	0.101056	0.101286
6.15	0.101295	0.100886	0.101286
6.18	0.101295	0.100652	0.101286
6.21	0.101295	0.100309	0.101287
6.24	0.101295	0.099973	0.101286
6.27	0.101295	0.099538	0.101286
6.3	0.101295	0.099118	0.101285
6.33	0.101295	0.09872	0.101285
6.36	0.101295	0.098067	0.101286
6.39	0.101295	0.097425	0.101285
6.42	0.101296	0.096615	0.101285
6.45	0.101295	0.09589	0.101283
6.48	0.101295	0.09501	0.101253
6.51	0.101295	0.094341	0.101184
6.54	0.101296	0.093484	0.101066
6.57	0.101296	0.092418	0.100898
6.6	0.101296	0.091479	0.100679
6.63	0.101293	0.090388	0.100351
6.66	0.101275	0.08948	0.099996
6.69	0.10122	0.088745	0.099564
6.72	0.101078	0.087715	0.09897
6.75	0.100926	0.0868	0.098395
6.78	0.100668	0.085695	0.097771
6.81	0.100411	0.084737	0.097101
6.84	0.100121	0.0838	0.09639
6.87	0.099725	0.082757	0.0955
6.9	0.09932	0.08204	0.094675
6.93	0.098849	0.081048	0.093632
6.96	0.098325	0.080182	0.092837
6.99	0.097753	0.079151	0.091671
6.99	0.097652	0.079002	0.091501
7.02	0.097018	0.078269	0.090645
7.05	0.096315	0.077416	0.089604
7.08	0.095385	0.076597	0.088375
7.11	0.094648	0.075795	0.087311
7.14	0.093535	0.074844	0.086234
7.17	0.092528	0.073996	0.085157
7.2	0.091498	0.073118	0.084098
7.23	0.090307	0.072099	0.082897
7.26	0.089305	0.071397	0.081887
7.29	0.088129	0.070442	0.080714
7.32	0.087277	0.069622	0.079709
7.35	0.086244	0.068783	0.078872
7.38	0.085037	0.067799	0.077712
7.41	0.084009	0.066981	0.076733
7.44	0.082823	0.066068	0.075618
7.47	0.081814	0.065445	0.074668
7.5	0.080975	0.064707	0.073708
7.53	0.079795	0.063828	0.072727
7.56	0.078786	0.063048	0.071728
7.59	0.077642	0.062121	0.070542
7.62	0.076696	0.061329	0.069514
7.65	0.075624	0.060555	0.068306
7.68	0.074864	0.059798	0.067271
7.71	0.073954	0.05905	0.066239
7.74	0.072895	0.058161	0.065215
7.77	0.071995	0.057357	0.064212
7.8	0.070968	0.05636	0.063089
7.83	0.070108	0.055628	0.062172
7.86	0.069253	0.054742	0.061289
7.89	0.068385	0.053703	0.060289
7.92	0.067504	0.052798	0.059586
7.95	0.066475	0.051721	0.058621
7.98	0.065602	0.050772	0.057836
8.01	0.064741	0.049814	0.057109
8.04	0.063752	0.048893	0.056341
8.07	0.063053	0.04804	0.055735
8.1	0.062078	0.047123	0.055161
8.13	0.061249	0.046389	0.054617
8.16	0.060431	0.045576	0.054023
8.19	0.059493	0.044915	0.053552
8.22	0.058699	0.044387	0.05311
8.25	0.057897	0.0437	0.052622
8.28	0.057077	0.043188	0.052216
8.31	0.056084	0.042696	0.051808
8.34	0.05521	0.042366	0.051397
8.37	0.054335	0.0421	0.050984
8.4	0.053325	0.041851	0.050505
8.43	0.052477	0.041709	0.050089
8.46	0.051647	0.041549	0.049582
8.49	0.050848	0.04143	0.049201
8.52	0.050085	0.041324	0.048721
8.55	0.049244	0.041193	0.048138
8.58	0.048573	0.041043	0.047633
8.61	0.047851	0.040852	0.047044
8.64	0.047367	0.040621	0.046549
8.67	0.046817	0.040356	0.046145
8.7	0.046216	0.040011	0.045592
8.73	0.045736	0.039691	0.045131
8.76	0.045233	0.039303	0.044611
8.79	0.044855	0.039026	0.044165
8.82	0.04452	0.038635	0.043637
8.85	0.044216	0.038285	0.04318
8.88	0.043929	0.037915	0.042799
8.91	0.043615	0.037472	0.042272
8.94	0.043374	0.037093	0.04183
8.97	0.043121	0.036657	0.041335
9	0.042905	0.036363	0.040927
9.03	0.042709	0.036037	0.04053
9.06	0.042406	0.035683	0.040144
9.09	0.042125	0.035387	0.039773
9.12	0.04178	0.035054	0.03936
9.15	0.041479	0.034781	0.039024
9.18	0.04117	0.034565	0.038698
9.21	0.040852	0.03428	0.038322
9.24	0.040532	0.034042	0.038054
9.27	0.040157	0.033773	0.037685
9.3	0.039834	0.033562	0.037383
9.33	0.039512	0.033339	0.037052
9.36	0.039143	0.033197	0.036777
9.39	0.038835	0.033045	0.036499
9.42	0.038531	0.03287	0.036165
9.45	0.038228	0.0327	0.035925
9.48	0.03788	0.03248	0.035592
9.51	0.037595	0.032276	0.035313
9.54	0.037324	0.032056	0.035038
9.57	0.037015	0.03182	0.034713
9.6	0.036797	0.031574	0.034425
9.63	0.036492	0.031277	0.034137
9.66	0.036233	0.03102	0.033857
9.69	0.035983	0.030772	0.033594
9.72	0.035711	0.030493	0.033303
9.75	0.035485	0.030308	0.033063
9.78	0.035255	0.030071	0.032785
9.81	0.035018	0.029866	0.032542
9.84	0.034773	0.029636	0.032335
9.87	0.034484	0.029336	0.032049
9.9	0.034241	0.029068	0.031811
9.93	0.033963	0.028811	0.031548
9.96	0.033721	0.028575	0.031327
9.99	0.033469	0.028321	0.031065
10.02	0.033213	0.028108	0.030873
10.05	0.032958	0.027894	0.030643
10.08	0.032676	0.027645	0.03038
10.11	0.032445	0.02744	0.030166
10.14	0.03217	0.027241	0.029925
10.17	0.031967	0.027046	0.029719
10.2	0.031718	0.026843	0.02955
10.23	0.03143	0.026592	0.029318
10.26	0.031189	0.026369	0.029131
10.29	0.030911	0.026105	0.028927
10.32	0.030672	0.025919	0.028755
10.35	0.030472	0.0257	0.02858
10.38	0.030188	0.025445	0.028368
10.41	0.029948	0.025222	0.028215
10.44	0.029675	0.024955	0.028006
10.47	0.029448	0.024718	0.027833
10.5	0.029228	0.024481	0.027636
10.53	0.028974	0.024242	0.02747
10.56	0.028796	0.024003	0.027304
10.59	0.028549	0.023728	0.027144
10.62	0.028338	0.023498	0.026996
10.65	0.028096	0.023247	0.026837
10.68	0.027898	0.023049	0.026708
10.71	0.027707	0.022903	0.026581
10.74	0.027516	0.02272	0.026422
10.77	0.027323	0.022574	0.026298
10.8	0.0271	0.022407	0.026114
10.83	0.026916	0.022262	0.025954
10.86	0.026739	0.022113	0.025804
10.89	0.026541	0.021966	0.025642
10.92	0.026405	0.021829	0.025511
10.95	0.026217	0.021686	0.025366
10.98	0.026063	0.021571	0.025263
11.01	0.02592	0.021454	0.025138
11.04	0.02577	0.021312	0.024989
11.07	0.025652	0.021189	0.024861
11.1	0.025515	0.021066	0.024713
11.13	0.025417	0.020944	0.024593
11.16	0.025279	0.020809	0.024475
11.19	0.025156	0.020697	0.024359
11.22	0.025035	0.020584	0.024249
11.25	0.024898	0.020452	0.024126
11.28	0.024788	0.020359	0.024026
11.31	0.024685	0.020239	0.023916
11.34	0.024586	0.020146	0.023844
11.37	0.024485	0.020064	0.023761
11.4	0.024364	0.019983	0.023675
11.43	0.02426	0.019927	0.023613
11.46	0.024142	0.01988	0.023553
11.49	0.024041	0.019844	0.023509
11.52	0.023958	0.019813	0.023474
11.55	0.023841	0.019776	0.023449
11.58	0.02374	0.019739	0.023434
11.61	0.023633	0.019688	0.023421
11.64	0.023555	0.019639	0.023407
11.67	0.023489	0.01959	0.023379
11.7	0.023436	0.019538	0.023347
11.73	0.023389	0.019474	0.023316
11.76	0.023334	0.019386	0.023275
11.79	0.023281	0.019309	0.023245
11.82	0.023213	0.019223	0.023218
11.85	0.023151	0.019164	0.0232
11.88	0.023096	0.019095	0.023185
11.91	0.023016	0.019011	0.023172
11.94	0.022944	0.018935	0.023157
11.97	0.022859	0.018846	0.023136
12	0.022788	0.01877	0.023114
12.03	0.022721	0.018697	0.023088
12.06	0.022637	0.018635	0.023056
12.09	0.022567	0.018585	0.023031
12.12	0.022452	0.018547	0.023013
12.15	0.022346	0.018532	0.023006
12.18	0.022237	0.018531	0.023017
12.21	0.022106	0.018545	0.023049
12.24	0.021991	0.018571	0.023087
12.27	0.021874	0.018629	0.023137
12.3	0.021762	0.018692	0.02318
12.33	0.021642	0.018773	0.023245
12.36	0.02155	0.018845	0.023305
12.39	0.021467	0.018918	0.023368
12.42	0.021383	0.018998	0.02345
12.42	0.021372	0.019011	0.023462
12.45	0.02133	0.019082	0.023527
12.48	0.021259	0.019177	0.023613
12.51	0.021203	0.019254	0.023711
12.54	0.021153	0.019337	0.023822
12.57	0.021107	0.01944	0.023963
12.6	0.021081	0.019534	0.024092
12.63	0.021068	0.019633	0.024252
12.66	0.021066	0.019736	0.024396
12.69	0.021068	0.019841	0.02452
12.72	0.021075	0.019967	0.024703
12.75	0.021086	0.020075	0.024871
12.78	0.021104	0.020207	0.025074
12.81	0.021117	0.020309	0.025256
12.84	0.021124	0.020436	0.02548
12.87	0.021128	0.020588	0.025648
12.9	0.021131	0.02072	0.025858
12.93	0.021142	0.020878	0.026113
12.96	0.021161	0.021023	0.026336
12.99	0.021195	0.021179	0.026603
13.02	0.021223	0.021346	0.026836
13.05	0.021257	0.021517	0.027074
13.08	0.021293	0.021725	0.027317
13.11	0.021327	0.021913	0.027568
13.14	0.021381	0.022139	0.02787
13.17	0.02144	0.022336	0.028135
13.2	0.021505	0.022506	0.028408
13.23	0.02157	0.022755	0.028735
13.26	0.021637	0.022975	0.028973
13.29	0.021723	0.023236	0.029317
13.32	0.021811	0.023465	0.02962
13.35	0.021913	0.023699	0.029928
13.38	0.022047	0.023934	0.030294
13.41	0.022148	0.024171	0.030612
13.44	0.022294	0.024453	0.030934
13.47	0.022428	0.024702	0.031263
13.5	0.022593	0.025003	0.031654
13.53	0.022746	0.025266	0.031996
13.56	0.02291	0.025491	0.032339
13.59	0.023081	0.02581	0.032743
13.62	0.02326	0.026088	0.033089
13.65	0.023479	0.026414	0.033438
13.68	0.023675	0.026696	0.03379
13.71	0.023879	0.026982	0.034143
13.74	0.024124	0.027322	0.034554
13.77	0.024343	0.02757	0.03491
13.8	0.024572	0.027916	0.03533
13.83	0.024812	0.028211	0.03563
13.86	0.02506	0.028508	0.035989
13.89	0.025358	0.028856	0.036408
13.92	0.025624	0.029158	0.036767
13.95	0.025949	0.029467	0.037183
13.98	0.026185	0.029777	0.037537
14.01	0.026468	0.03009	0.037886
14.04	0.026799	0.03046	0.038229
14.07	0.027087	0.03078	0.03857
14.1	0.027435	0.031151	0.038963
14.13	0.027743	0.031415	0.039294
14.16	0.028057	0.03178	0.039672
14.19	0.028377	0.032086	0.039992
14.22	0.028701	0.032388	0.040256
14.25	0.029086	0.032734	0.040619
14.28	0.029418	0.033029	0.040923
14.31	0.02981	0.033362	0.041265
14.34	0.030153	0.033593	0.041548
14.37	0.030444	0.033862	0.041826
14.4	0.030859	0.034166	0.042093
14.43	0.03122	0.034419	0.042346
14.46	0.031639	0.034705	0.042623
14.49	0.031996	0.03494	0.04285
14.52	0.032351	0.035126	0.043065
14.55	0.03271	0.035372	0.0433
14.58	0.033072	0.035566	0.043458
14.61	0.033494	0.035776	0.043665
14.64	0.033846	0.035942	0.043829
14.67	0.034252	0.036122	0.043999
14.7	0.034598	0.036242	0.044125
14.73	0.034939	0.036374	0.044234
14.76	0.035279	0.036509	0.04434
14.79	0.035616	0.036604	0.044403
14.82	0.036005	0.036699	0.044468
14.85	0.036332	0.036765	0.044502
14.88	0.03665	0.036817	0.044515
14.91	0.037009	0.036854	0.044505
14.94	0.037262	0.036874	0.044474
14.97	0.037609	0.03687	0.044429
15	0.0379	0.036843	0.044367
15.03	0.038183	0.036799	0.044288
15.06	0.038502	0.03673	0.044172
15.09	0.038768	0.03667	0.044049
15.12	0.039021	0.036563	0.043878
15.15	0.039262	0.036448	0.043738
15.18	0.039489	0.036314	0.043521
15.21	0.039739	0.036135	0.043318
15.24	0.039942	0.03596	0.043096
15.27	0.040157	0.03577	0.042811
15.3	0.040323	0.035565	0.042545
15.33	0.04047	0.035309	0.042208
15.36	0.040599	0.035069	0.041955
15.39	0.040715	0.034811	0.041639
15.42	0.040829	0.034491	0.041256
15.45	0.040902	0.034203	0.040914
15.48	0.040954	0.033905	0.040495
15.51	0.040973	0.033596	0.04012
15.54	0.040978	0.033278	0.039796
15.57	0.040957	0.032889	0.039327
15.6	0.040914	0.032542	0.038917
15.63	0.040836	0.032124	0.038442
15.66	0.040747	0.03182	0.038031
15.69	0.040657	0.031453	0.037609
15.72	0.040505	0.031022	0.037101
15.75	0.040353	0.030647	0.036733
15.78	0.040151	0.030204	0.036213
15.81	0.039956	0.029819	0.035768
15.84	0.039705	0.029359	0.035246
15.87	0.039468	0.029031	0.034796
15.9	0.039254	0.028641	0.034344
15.93	0.038929	0.028188	0.033892
15.96	0.038628	0.027797	0.033445
15.99	0.038255	0.027337	0.032934
16.02	0.037924	0.026945	0.032502
16.05	0.037581	0.026627	0.03207
16.08	0.037225	0.02619	0.031568
16.11	0.036854	0.025821	0.031212
16.14	0.036405	0.025402	0.030714
16.17	0.036008	0.025051	0.030292
16.2	0.0356	0.024699	0.029879
16.23	0.035111	0.024345	0.029409
16.26	0.034683	0.023993	0.029016
16.29	0.034245	0.023588	0.028565
16.32	0.033802	0.023248	0.028248
16.35	0.033358	0.022916	0.027815
16.38	0.032841	0.022536	0.027459
16.41	0.032398	0.022217	0.027113
16.44	0.031881	0.021909	0.026715
16.47	0.031513	0.021614	0.026375
16.5	0.031	0.021281	0.026034
16.53	0.030563	0.021003	0.025698
16.56	0.030124	0.020727	0.02537
16.59	0.029614	0.020409	0.025006
16.62	0.029182	0.020185	0.024711
16.65	0.028757	0.019879	0.024375
16.68	0.028341	0.019623	0.024134
16.71	0.02793	0.019377	0.023852
16.74	0.027461	0.019102	0.023524
16.77	0.027072	0.018876	0.023249
16.8	0.026637	0.018656	0.02294
16.83	0.026276	0.018443	0.022685
16.86	0.025983	0.018237	0.022442
16.89	0.02558	0.018005	0.022207
16.92	0.025234	0.017812	0.021976
16.95	0.024837	0.017592	0.021715
16.98	0.024509	0.017407	0.0215
17.01	0.024146	0.017229	0.021262
17.04	0.023898	0.017062	0.021067
17.07	0.023608	0.016904	0.020906
17.1	0.02328	0.016729	0.020682
17.13	0.023002	0.016585	0.020489
17.16	0.022684	0.016422	0.020266
17.19	0.022419	0.016306	0.020078
17.22	0.022207	0.01617	0.019891
17.25	0.021917	0.016018	0.019707
17.28	0.021675	0.015889	0.01953
17.31	0.021398	0.015737	0.01933
17.34	0.02117	0.015608	0.019161
17.37	0.02095	0.01548	0.018991
17.4	0.020705	0.015361	0.018793
17.43	0.020539	0.015248	0.018626
17.46	0.020316	0.015117	0.018464
17.49	0.020135	0.015004	0.018306
17.52	0.019962	0.014891	0.018129
17.55	0.019766	0.014761	0.017985
17.58	0.019608	0.01467	0.017849
17.61	0.019457	0.014541	0.017701
17.64	0.019313	0.014432	0.017604
17.67	0.019152	0.014305	0.017478
17.7	0.019018	0.014199	0.01738
17.73	0.01889	0.014099	0.01729
17.76	0.018748	0.014004	0.017191
17.79	0.018651	0.013914	0.017106
17.82	0.018516	0.013817	0.017026
17.85	0.018396	0.013734	0.016954
17.88	0.018272	0.013652	0.016892
17.88	0.018252	0.013638	0.016882
17.91	0.018128	0.013559	0.016829
17.94	0.018005	0.013484	0.016777
17.97	0.017866	0.013417	0.016718
18	0.017764	0.013359	0.016666
18.03	0.017639	0.013301	0.016623
18.06	0.017494	0.013227	0.016564
18.09	0.017369	0.013159	0.016512
18.12	0.017224	0.013085	0.016444
18.15	0.017104	0.013035	0.016382
18.18	0.016989	0.012964	0.016304
18.21	0.016878	0.012902	0.016245
18.24	0.016773	0.012839	0.016175
18.27	0.016654	0.012764	0.016099
18.3	0.016561	0.012699	0.016038
18.33	0.016464	0.012636	0.015967
18.36	0.016388	0.012578	0.015901
18.39	0.016329	0.012529	0.015832
18.42	0.016252	0.012476	0.015763
18.45	0.01619	0.012429	0.0157
18.48	0.016122	0.012368	0.015635
18.51	0.016068	0.012315	0.015585
18.54	0.016016	0.012277	0.015534
18.57	0.015961	0.012232	0.015474
18.6	0.015902	0.012201	0.015433
18.63	0.015834	0.012163	0.015377
18.66	0.015778	0.012127	0.015333
18.69	0.015724	0.012094	0.015291
18.72	0.015664	0.012067	0.01526
18.75	0.015625	0.012049	0.015234
18.78	0.015572	0.012033	0.01521
18.81	0.015523	0.012018	0.015187
18.84	0.015461	0.012001	0.015167
18.87	0.015406	0.011987	0.015157
18.9	0.015354	0.011977	0.015154
18.93	0.0153	0.011963	0.015158
18.96	0.01526	0.011951	0.015162
18.99	0.015204	0.011938	0.015167
19.02	0.015159	0.011931	0.015177
19.05	0.015119	0.011922	0.015193
19.08	0.015075	0.011912	0.015223
19.11	0.01504	0.011907	0.015258
19.14	0.015005	0.011905	0.015309
19.17	0.014971	0.011912	0.015349
19.2	0.014938	0.011922	0.015405
19.23	0.014899	0.011933	0.015484
19.26	0.014868	0.01194	0.015564
19.29	0.014836	0.01195	0.015672
19.32	0.014815	0.01197	0.015776
19.35	0.014788	0.012005	0.015891
19.38	0.014764	0.012046	0.016014
19.41	0.014737	0.012092	0.016149
19.44	0.014704	0.012147	0.016326
19.47	0.014677	0.012199	0.016493
19.5	0.014651	0.012259	0.016705
19.53	0.014637	0.012329	0.016899
19.56	0.014619	0.01241	0.017069
19.59	0.014597	0.01252	0.017324
19.62	0.014579	0.012628	0.017559
19.65	0.014565	0.012766	0.017857
19.68	0.014563	0.012871	0.018134
19.71	0.014565	0.013008	0.01843
19.74	0.014567	0.013189	0.018739
19.77	0.014568	0.013361	0.019065
19.8	0.014569	0.013575	0.019465
19.83	0.014573	0.013771	0.019826
19.86	0.014583	0.013944	0.020271
19.89	0.014598	0.014197	0.020672
19.92	0.01462	0.014431	0.021022
19.95	0.014657	0.014727	0.021526
19.98	0.014694	0.014999	0.021973
20.01	0.014743	0.015334	0.022517
20.04	0.014791	0.015635	0.023003
20.07	0.014849	0.015893	0.023506
20.1	0.014917	0.016273	0.024112
20.13	0.014995	0.016619	0.024559
20.16	0.015096	0.017043	0.025196
20.19	0.01519	0.017422	0.025753
20.22	0.015294	0.017816	0.026324
20.25	0.015428	0.018221	0.027006
20.28	0.015533	0.018636	0.027602
20.31	0.015698	0.019134	0.028206
20.34	0.015853	0.019579	0.028822
20.37	0.016019	0.020037	0.029448
20.4	0.01623	0.020582	0.030188
20.43	0.016422	0.020977	0.030831
20.46	0.016628	0.021542	0.031587
20.49	0.016854	0.022035	0.032236
20.52	0.017144	0.022627	0.032888
20.55	0.017407	0.023143	0.033544
20.58	0.017682	0.023666	0.034201
20.61	0.018019	0.02428	0.034966
20.64	0.018322	0.02472	0.035623
20.67	0.018638	0.025338	0.03639
20.7	0.018972	0.025866	0.036936
20.73	0.019325	0.026398	0.037587
20.76	0.019757	0.027028	0.038342
20.79	0.020143	0.02757	0.038986
20.82	0.020612	0.02811	0.03973
20.85	0.02096	0.028643	0.040357
20.88	0.021392	0.029171	0.040874
20.91	0.021911	0.029787	0.041583
20.94	0.022368	0.030316	0.042178
20.97	0.022915	0.030934	0.042857
21	0.023398	0.031368	0.043425
21.03	0.023893	0.031877	0.044066
21.06	0.024401	0.032455	0.044595
21.09	0.024923	0.032936	0.045023
21.12	0.025547	0.033485	0.045604
21.15	0.026088	0.033943	0.046085
21.18	0.026718	0.034461	0.04663
21.21	0.027252	0.034821	0.047081
21.24	0.027692	0.035244	0.047519
21.27	0.028305	0.03573	0.047943
21.3	0.028824	0.036138	0.048346
21.33	0.029424	0.036602	0.048792
21.36	0.029936	0.036985	0.049158
21.39	0.03045	0.037292	0.049506
21.42	0.030966	0.0377	0.049893
21.45	0.031488	0.038031	0.050156
21.48	0.0321	0.038399	0.050509
21.51	0.032621	0.038703	0.0508
21.54	0.033135	0.038998	0.051081
21.57	0.033723	0.039284	0.051396
21.6	0.034219	0.039559	0.051652
21.63	0.034712	0.039868	0.051932
21.66	0.035202	0.040127	0.052118
21.69	0.035777	0.040416	0.052357
21.72	0.036273	0.040646	0.052546
21.75	0.036775	0.040852	0.052716
21.78	0.037363	0.041028	0.052896
21.81	0.037782	0.041179	0.053032
21.84	0.038365	0.041339	0.053148
21.87	0.038858	0.041466	0.053244
21.9	0.039337	0.041583	0.053319
21.93	0.039872	0.041707	0.053382
21.96	0.040308	0.041789	0.053414
21.99	0.04073	0.041896	0.053428
22.02	0.041143	0.041975	0.053421
22.05	0.041547	0.042043	0.053396
22.08	0.042004	0.04211	0.053342
22.11	0.042383	0.042158	0.053275
22.14	0.042804	0.042199	0.053171
22.17	0.043145	0.042217	0.053061
22.2	0.043416	0.042226	0.052914
22.23	0.043774	0.042227	0.052798
22.26	0.044063	0.042226	0.052645
22.29	0.04438	0.04222	0.052444
22.32	0.044635	0.042206	0.05225
22.35	0.044916	0.042182	0.052006
22.38	0.045109	0.042147	0.051785
22.41	0.045332	0.042099	0.051597
22.44	0.045577	0.042021	0.051326
22.47	0.045769	0.04194	0.051084
22.5	0.045971	0.041827	0.050786
22.53	0.046121	0.041734	0.050517
22.56	0.04625	0.041611	0.050234
22.59	0.046361	0.041449	0.049941
22.62	0.046458	0.041295	0.04964
22.65	0.046545	0.0411	0.049279
22.68	0.046597	0.040918	0.048958
22.71	0.046629	0.040724	0.048627
22.74	0.046643	0.040519	0.048226
22.77	0.046639	0.040301	0.047873
22.8	0.046618	0.040035	0.047514
22.83	0.046584	0.039797	0.04715
22.86	0.046527	0.039512	0.046719
22.89	0.046457	0.039259	0.046342
22.92	0.046368	0.03904	0.04596
22.95	0.046261	0.038725	0.045509
22.98	0.046144	0.038449	0.045183
23.01	0.045994	0.03812	0.044721
23.04	0.045853	0.03783	0.044319
23.07	0.0457	0.037536	0.043912
23.1	0.045507	0.037237	0.043436
23.13	0.045327	0.036934	0.04303
23.16	0.045134	0.036574	0.042558
23.19	0.044931	0.036258	0.04222
23.22	0.044721	0.035938	0.041812
23.25	0.044467	0.035563	0.041336
23.28	0.044241	0.035239	0.040932
23.31	0.043968	0.034915	0.040459
23.31	0.043926	0.034861	0.040391
23.34	0.043764	0.034591	0.040052
23.37	0.043512	0.034262	0.03971
23.4	0.043207	0.033875	0.039236
23.43	0.042938	0.033543	0.038831
23.46	0.042619	0.033156	0.038358
23.49	0.042339	0.032883	0.037955
23.52	0.042049	0.032505	0.03749
23.55	0.04175	0.03218	0.037161
23.58	0.041445	0.031856	0.036768
23.61	0.041084	0.031478	0.036311
23.64	0.040767	0.031154	0.035923
23.67	0.040392	0.030834	0.035474
23.7	0.040065	0.030518	0.035092
23.73	0.03979	0.030209	0.034723
23.76	0.039405	0.029851	0.034359
23.79	0.039075	0.029545	0.034002
23.82	0.038683	0.029192	0.033587
23.85	0.038346	0.028895	0.033236
23.88	0.038009	0.02865	0.032893
23.91	0.037671	0.028316	0.032501
23.94	0.037331	0.028032	0.032226
23.97	0.036931	0.027701	0.031846
24	0.036591	0.027418	0.031528
24.03	0.036195	0.027089	0.031164
24.06	0.035858	0.02686	0.030856
24.09	0.035581	0.026593	0.03055
24.12	0.035196	0.02629	0.030252
24.15	0.034872	0.026035	0.029963
24.18	0.034498	0.025739	0.029634
24.21	0.034179	0.02549	0.029357
24.24	0.033865	0.025247	0.029083
24.27	0.033501	0.02501	0.028765
24.3	0.033241	0.024777	0.028497
24.33	0.032876	0.024507	0.028235
24.36	0.032568	0.024277	0.027977
24.39	0.032262	0.024048	0.027723
24.42	0.031911	0.023791	0.027431
24.45	0.031617	0.023614	0.027184
24.48	0.031332	0.023378	0.026903
24.51	0.031052	0.023184	0.026707
24.54	0.030775	0.022991	0.026477
24.57	0.030455	0.022765	0.026216
24.6	0.030183	0.022572	0.025998
24.63	0.029875	0.022383	0.02575
24.66	0.029658	0.0222	0.025541
24.69	0.029362	0.021995	0.025336
24.72	0.029112	0.021825	0.025138
24.75	0.028864	0.021656	0.024946
24.78	0.028579	0.02146	0.024731
24.81	0.028341	0.021298	0.024553
24.84	0.028067	0.021139	0.024353
24.87	0.027875	0.020983	0.024186
24.9	0.027644	0.020829	0.024053
24.93	0.027378	0.02065	0.023873
24.96	0.027154	0.020497	0.023724
24.99	0.026898	0.02032	0.023558
25.02	0.026681	0.020199	0.023422
25.05	0.026503	0.020061	0.023291
25.08	0.026261	0.019909	0.023168
25.11	0.026055	0.019784	0.023051
25.14	0.025815	0.019642	0.022926
25.17	0.025612	0.01952	0.022828
25.2	0.025379	0.019399	0.022727
25.23	0.025182	0.019281	0.022649
25.26	0.02502	0.01917	0.022577
25.29	0.0248	0.01905	0.022514
25.32	0.024617	0.018951	0.022464
25.35	0.024411	0.018838	0.022424
25.38	0.024241	0.018745	0.022403
25.41	0.024078	0.01867	0.022397
25.44	0.023919	0.01857	0.022408
25.47	0.023759	0.018496	0.022429
25.5	0.023572	0.01842	0.022481
25.53	0.023415	0.018356	0.02255
25.56	0.023261	0.018295	0.02264
25.59	0.023094	0.018238	0.022773
25.62	0.022984	0.018189	0.022913
25.65	0.022835	0.018143	0.023077
25.68	0.02271	0.018117	0.02327
25.71	0.022587	0.018102	0.023494
25.74	0.022449	0.018098	0.0238
25.77	0.022339	0.018106	0.024098
25.8	0.022216	0.018125	0.024487
25.83	0.022132	0.01816	0.024855
25.86	0.02202	0.018225	0.025257
25.89	0.02193	0.018299	0.025697
25.92	0.02185	0.018391	0.026179
25.95	0.021766	0.018529	0.0268
25.98	0.021705	0.018652	0.027382
26.01	0.021653	0.018857	0.028113
26.04	0.021613	0.019067	0.028672
26.07	0.021585	0.019313	0.029374
26.1	0.021569	0.019644	0.030256
26.13	0.021573	0.019967	0.031062
26.16	0.021603	0.020329	0.032057
26.19	0.021645	0.020732	0.032949
26.22	0.02172	0.021179	0.033718
26.25	0.021838	0.021758	0.03483
26.28	0.021969	0.022303	0.035823
26.31	0.022168	0.022997	0.037025
26.34	0.022381	0.02364	0.038091
26.37	0.022638	0.024334	0.039365
26.4	0.022941	0.025071	0.040477
26.43	0.023291	0.025865	0.041417
26.46	0.023763	0.026854	0.04275
26.49	0.024226	0.027749	0.043901
26.52	0.024842	0.028844	0.045248
26.55	0.02544	0.029658	0.0464
26.58	0.025989	0.030669	0.047546
26.61	0.026832	0.031901	0.04868
26.64	0.02762	0.032997	0.049798
26.67	0.028617	0.03432	0.05108
26.7	0.029543	0.035486	0.052163
26.73	0.030543	0.036474	0.053231
26.76	0.031613	0.037878	0.054448
26.79	0.03275	0.039108	0.05529
26.82	0.034158	0.040575	0.056426
26.85	0.035431	0.041851	0.057363
26.88	0.036762	0.043131	0.058271
26.91	0.03838	0.044612	0.059298
26.94	0.039819	0.045655	0.060149
26.97	0.041304	0.047104	0.061101
27	0.042834	0.048341	0.061749
27.03	0.044666	0.049777	0.062605
27.06	0.046263	0.050995	0.063292
27.09	0.047877	0.052185	0.063936
27.12	0.049773	0.053339	0.064638
27.15	0.051143	0.054452	0.065194
27.18	0.053082	0.055703	0.065701
27.21	0.054751	0.056736	0.066151
27.24	0.056416	0.057732	0.066536
27.27	0.05835	0.058837	0.066904
27.3	0.059995	0.059718	0.067157
27.33	0.061896	0.060532	0.067389
27.36	0.063236	0.061283	0.067529
27.39	0.064826	0.061979	0.067597
27.42	0.066642	0.062725	0.067609
27.45	0.068159	0.063302	0.067541
27.48	0.069878	0.063892	0.067376
27.51	0.071303	0.064254	0.067178
27.54	0.072457	0.064676	0.066881
27.57	0.074022	0.064962	0.066629
27.6	0.075301	0.065183	0.066277
27.63	0.076696	0.065358	0.065794
27.66	0.07778	0.065439	0.065323
27.69	0.078904	0.06545	0.064731
27.72	0.079622	0.065393	0.064196
27.75	0.080404	0.065271	0.063736
27.78	0.081212	0.065058	0.06307
27.81	0.081819	0.064823	0.062476
27.84	0.082422	0.064488	0.061747
27.87	0.082848	0.064143	0.061098
27.9	0.083198	0.063811	0.060439
27.93	0.083481	0.063281	0.05966
27.96	0.083698	0.062779	0.059096
27.99	0.083866	0.062144	0.058293
28.02	0.083926	0.06156	0.057593
28.05	0.083897	0.060942	0.056883
28.08	0.083743	0.060294	0.056043
28.11	0.083562	0.059619	0.05532
28.14	0.083231	0.058799	0.0546
28.17	0.082896	0.058068	0.053888
28.2	0.082458	0.057199	0.053067
28.23	0.08204	0.056444	0.052364
28.26	0.081584	0.05581	0.05166
28.29	0.081085	0.054906	0.050841
28.32	0.080542	0.054115	0.050258
28.35	0.079855	0.053175	0.049455
28.38	0.079222	0.052357	0.048782
28.41	0.078547	0.051536	0.048121
28.44	0.077697	0.050587	0.047357
28.47	0.076911	0.049917	0.046708
28.5	0.076078	0.048988	0.045962
28.53	0.075213	0.048193	0.045439
28.56	0.074327	0.047397	0.044832
28.59	0.073275	0.046479	0.044152
28.62	0.072359	0.045711	0.043582
28.65	0.071276	0.044963	0.042931
28.68	0.070495	0.044233	0.042384
28.71	0.069551	0.043397	0.041851
28.74	0.068444	0.042692	0.041338
28.74	0.068285	0.042574	0.041254
28.77	0.067494	0.041995	0.040844
28.8	0.066379	0.041203	0.040285
28.83	0.065413	0.04065	0.039815
28.86	0.064438	0.039901	0.039278
28.89	0.063451	0.03928	0.038901
28.92	0.062459	0.038675	0.038464
28.95	0.061305	0.037986	0.037974
28.98	0.060326	0.03741	0.037569
29.01	0.059201	0.036761	0.037112
29.04	0.058251	0.036314	0.036732
29.07	0.057469	0.035798	0.036362
29.1	0.056388	0.035221	0.036005
29.13	0.055479	0.034742	0.035665
29.16	0.054445	0.034202	0.035288
29.19	0.053584	0.033759	0.034974
29.22	0.052742	0.033404	0.034662
29.25	0.051912	0.032927	0.0343
29.28	0.051095	0.032531	0.034046
29.31	0.050171	0.032079	0.033701
29.34	0.049404	0.031704	0.033423
29.37	0.048541	0.031285	0.033113
29.4	0.047826	0.031001	0.032854
29.43	0.04713	0.030676	0.032595
29.46	0.046451	0.030311	0.032338
29.49	0.045787	0.03001	0.032094
29.52	0.045038	0.029671	0.031828
29.55	0.044421	0.029393	0.031614
29.58	0.043823	0.029131	0.031402
29.61	0.043142	0.028882	0.031153
29.64	0.042664	0.028642	0.030944
29.67	0.042007	0.028367	0.030743
29.7	0.041461	0.028136	0.030552
29.73	0.040936	0.02791	0.030372
29.76	0.040353	0.027658	0.030168
29.79	0.039876	0.027489	0.029994
29.82	0.039411	0.027265	0.029794
29.85	0.038956	0.02708	0.029655
29.88	0.038509	0.026864	0.02947
29.91	0.038008	0.02668	0.029323
29.94	0.037601	0.026503	0.029183
29.97	0.037144	0.026309	0.029025
30	0.03676	0.026177	0.028892
30.03	0.036379	0.026002	0.028737
30.06	0.036008	0.025854	0.028631
30.09	0.035645	0.025706	0.028514
30.12	0.035241	0.025536	0.028391
30.15	0.034918	0.025398	0.028293
30.18	0.03456	0.02527	0.028181
30.21	0.03431	0.02515	0.028085
30.24	0.034013	0.025032	0.028007
30.27	0.033671	0.024895	0.027905
30.3	0.033384	0.024778	0.027823
30.33	0.033065	0.024645	0.027729
30.36	0.032804	0.024556	0.027651
30.39	0.032594	0.024452	0.027573
30.42	0.032305	0.024334	0.027498
30.45	0.03206	0.024234	0.027426
30.48	0.031779	0.024115	0.027348
30.51	0.031554	0.024009	0.027288
30.54	0.03131	0.023888	0.027226
30.57	0.031114	0.023807	0.027176
30.6	0.03095	0.023719	0.027124
30.63	0.030721	0.023626	0.027072
30.66	0.030524	0.023547	0.027026
30.69	0.030304	0.023454	0.026978
30.72	0.030125	0.023382	0.026937
30.75	0.029956	0.023326	0.026895
30.78	0.029794	0.023254	0.026848
30.81	0.029636	0.023198	0.026817
30.84	0.029455	0.023135	0.026776
30.87	0.029304	0.023081	0.026743
30.9	0.029162	0.023032	0.026713
30.93	0.029014	0.02299	0.026677
30.96	0.028899	0.022951	0.026641
30.99	0.028788	0.022911	0.026608
31.02	0.028679	0.02288	0.026587
31.05	0.02857	0.022844	0.026577
31.08	0.028443	0.022812	0.026567
31.11	0.028339	0.022779	0.026545
31.14	0.028231	0.022742	0.026512
31.17	0.028158	0.022706	0.02648
31.2	0.028059	0.022665	0.026447
31.23	0.027976	0.022627	0.026415
31.26	0.027895	0.022588	0.026382
31.29	0.027808	0.02254	0.026344
31.32	0.027759	0.022506	0.026311
31.35	0.027747	0.022463	0.026273
31.38	0.027741	0.022426	0.026246
31.41	0.027716	0.022386	0.02621
31.44	0.027657	0.022332	0.026165
31.47	0.027589	0.022284	0.026125
31.5	0.027504	0.022236	0.026075
31.53	0.027429	0.022189	0.026023
31.56	0.027365	0.022147	0.025954
31.59	0.027278	0.022099	0.025878
31.62	0.027202	0.022055	0.025806
31.65	0.027116	0.021999	0.02573
31.68	0.027046	0.021948	0.025669
31.71	0.026966	0.021897	0.025593
31.74	0.026911	0.021849	0.025523
31.77	0.026844	0.021802	0.025463
31.8	0.026767	0.021745	0.025376
31.83	0.026694	0.021693	0.025302
31.86	0.026573	0.021631	0.025211
31.89	0.02645	0.021584	0.02513
31.92	0.026356	0.021526	0.025047
31.95	0.026248	0.02146	0.024963
31.98	0.026172	0.021402	0.024883
32.01	0.026096	0.021331	0.02479
32.04	0.026039	0.021268	0.024708
32.07	0.025986	0.021205	0.024624
32.1	0.025928	0.02114	0.024525
32.13	0.025884	0.021076	0.024439
32.16	0.025816	0.021001	0.024352
32.19	0.025756	0.020936	0.024265
32.22	0.025697	0.020865	0.024167
32.25	0.025626	0.020806	0.024085
32.28	0.025563	0.020756	0.023999
32.31	0.025499	0.020681	0.023895
32.34	0.025432	0.020611	0.023822
32.37	0.025352	0.02053	0.023719
32.4	0.025285	0.020462	0.023631
32.43	0.025219	0.020394	0.023543
32.46	0.02514	0.020327	0.023437
32.49	0.025081	0.020256	0.023344
32.52	0.024998	0.020172	0.023251
32.55	0.024927	0.020098	0.023156
32.58	0.024858	0.02002	0.023066
32.61	0.024777	0.019928	0.022966
32.64	0.024705	0.01985	0.022881
32.67	0.024621	0.019772	0.022781
32.7	0.024562	0.019696	0.022692
32.73	0.02449	0.01962	0.022617
32.76	0.024403	0.019531	0.02251
32.79	0.024327	0.019454	0.02242
32.82	0.024238	0.019366	0.022322
32.85	0.024162	0.019303	0.022238
32.88	0.024081	0.019214	0.022138
32.91	0.023999	0.019138	0.022064
32.94	0.023918	0.019058	0.021978
32.97	0.02383	0.018962	0.02188
33	0.023756	0.018881	0.021801
33.03	0.023668	0.018801	0.021707
33.06	0.023589	0.018723	0.021626
33.09	0.023519	0.018646	0.021543
33.12	0.023417	0.018557	0.021461
33.15	0.023331	0.018482	0.021382
33.18	0.023236	0.018393	0.021288
33.21	0.023155	0.018318	0.021209
33.24	0.023072	0.018258	0.021132
33.27	0.022987	0.018172	0.021046
33.3	0.022899	0.018095	0.020983
33.33	0.022791	0.018003	0.020891
33.36	0.022702	0.017926	0.020814
33.39	0.022617	0.017836	0.020728
33.42	0.02252	0.017775	0.020658
33.45	0.022449	0.017704	0.02059
33.48	0.022343	0.017623	0.020524
33.51	0.022251	0.01755	0.020458
33.54	0.022147	0.017465	0.020378
33.57	0.022064	0.017394	0.020306
33.6	0.021982	0.017325	0.020235
33.63	0.021885	0.01726	0.020154
33.66	0.021815	0.017194	0.020087
33.69	0.021715	0.017118	0.02002
33.72	0.021629	0.017052	0.019949
33.75	0.021543	0.016984	0.019876
33.78	0.021442	0.016904	0.019789
33.81	0.021357	0.016849	0.019714
33.84	0.021277	0.016775	0.019631
33.87	0.021196	0.016711	0.019573
33.9	0.021114	0.016647	0.019505
33.93	0.021016	0.016573	0.019427
33.96	0.020935	0.016513	0.019362
33.99	0.020846	0.016455	0.019285
34.02	0.020784	0.016396	0.01922
34.05	0.020697	0.016323	0.019155
34.08	0.020622	0.016261	0.019089
34.11	0.020546	0.016202	0.019024
34.14	0.020457	0.016133	0.018953
34.17	0.020381	0.016074	0.018896
34.2	0.020294	0.016017	0.018831
34.21	0.020282	0.016007	0.018822
34.23	0.020233	0.015966	0.018777
34.26	0.020159	0.015905	0.01873
34.29	0.020067	0.015839	0.018665
34.32	0.019989	0.015785	0.01861
34.35	0.019904	0.015726	0.018548
34.38	0.019834	0.015683	0.018491
34.41	0.019776	0.015629	0.018433
34.44	0.019691	0.015564	0.018376
34.47	0.019617	0.01551	0.01832
34.5	0.019529	0.01545	0.018254
34.53	0.019455	0.015397	0.0182
34.56	0.019384	0.015346	0.018137
34.59	0.019321	0.015297	0.018084
34.62	0.019244	0.01525	0.018029
34.65	0.019158	0.015191	0.017974
34.68	0.019083	0.01514	0.01792
34.71	0.018996	0.015078	0.017856
34.74	0.018924	0.015025	0.017801
34.77	0.018856	0.014983	0.017747
34.8	0.018793	0.014924	0.017684
34.83	0.018732	0.014872	0.017639
34.86	0.018662	0.014812	0.01758
34.89	0.018603	0.014764	0.017533
34.92	0.018545	0.014718	0.017487
34.95	0.018478	0.014673	0.01743
34.98	0.018428	0.014624	0.01738
35.01	0.018361	0.014565	0.017331
35.04	0.018304	0.014516	0.017285
35.07	0.018248	0.01447	0.017245
35.1	0.018183	0.014417	0.0172
35.13	0.018129	0.01438	0.01716
35.16	0.018074	0.014329	0.017112
35.19	0.01802	0.014284	0.017069
35.22	0.017956	0.014232	0.017026
35.25	0.017902	0.014188	0.016983
35.28	0.017849	0.014145	0.016944
35.31	0.017791	0.014094	0.016901
35.34	0.017744	0.014058	0.016862
35.37	0.017693	0.014009	0.016816
35.4	0.017638	0.01397	0.016782
35.43	0.017582	0.013932	0.01674
35.46	0.01752	0.013887	0.01669
35.49	0.017471	0.013847	0.016652
35.52	0.017413	0.013808	0.016607
35.55	0.017371	0.013771	0.016568
35.58	0.017319	0.013734	0.016534
35.61	0.017256	0.013689	0.016486
35.64	0.017204	0.013649	0.016448
35.67	0.017146	0.013606	0.016406
35.7	0.017094	0.013569	0.016368
35.73	0.017043	0.013531	0.016325
35.76	0.016993	0.013494	0.016289
35.79	0.016947	0.013459	0.01626
35.82	0.016893	0.013415	0.016221
35.85	0.016846	0.013375	0.016188
35.88	0.016786	0.01333	0.01615
35.91	0.016737	0.0133	0.016122
35.94	0.016697	0.013263	0.016091
35.97	0.016643	0.013218	0.016061
36	0.016593	0.013179	0.016033
36.03	0.016534	0.013135	0.016004
36.06	0.016485	0.013099	0.01598
36.09	0.016439	0.01307	0.015956
36.12	0.016393	0.013031	0.01593
36.15	0.016344	0.012998	0.015911
36.18	0.016286	0.012961	0.015885
36.21	0.01624	0.012927	0.015863
36.24	0.016197	0.012897	0.015842
36.27	0.016143	0.012863	0.015822
36.3	0.016097	0.012839	0.015807
36.33	0.016051	0.01281	0.015792
36.36	0.016006	0.012784	0.015786
36.39	0.015953	0.012753	0.015779
36.42	0.015909	0.012728	0.015776
36.45	0.015864	0.012709	0.015777
36.48	0.015813	0.012692	0.015783
36.51	0.015777	0.012678	0.01579
36.54	0.015727	0.012667	0.015801
36.57	0.015684	0.012658	0.015816
36.6	0.015643	0.012649	0.015835
36.63	0.0156	0.012641	0.015859
36.66	0.015563	0.012637	0.01588
36.69	0.015525	0.012634	0.015909
36.72	0.015488	0.012638	0.015932
36.75	0.015453	0.012644	0.015961
36.78	0.015415	0.012649	0.016001
36.81	0.015385	0.012656	0.016042
36.84	0.015355	0.012666	0.016096
36.87	0.015332	0.012673	0.016144
36.9	0.015313	0.012689	0.0162
36.93	0.015291	0.012706	0.016244
36.96	0.015278	0.012724	0.0163
36.99	0.015268	0.012748	0.016365
37.02	0.015264	0.012769	0.016421
37.05	0.015261	0.012792	0.016489
37.08	0.015261	0.012818	0.016551
37.11	0.01526	0.012847	0.016603
37.14	0.01526	0.012884	0.016678
37.17	0.015264	0.012918	0.016746
37.2	0.015272	0.012959	0.016828
37.23	0.015282	0.012994	0.0169
37.26	0.015298	0.013025	0.016975
37.29	0.015318	0.013074	0.017061
37.32	0.015339	0.013121	0.017121
37.35	0.015367	0.013177	0.017205
37.38	0.015392	0.013226	0.017277
37.41	0.015417	0.013277	0.017348
37.44	0.01545	0.013329	0.017429
37.47	0.015475	0.013381	0.017497
37.5	0.015512	0.013444	0.017563
37.53	0.015542	0.013499	0.017629
37.56	0.015579	0.013566	0.017702
37.59	0.015611	0.013623	0.017761
37.62	0.015647	0.013671	0.017819
37.65	0.015689	0.013738	0.017884
37.68	0.015735	0.013799	0.017931
37.71	0.015789	0.01387	0.017994
37.74	0.01584	0.013928	0.018043
37.77	0.01589	0.013985	0.018086
37.8	0.015947	0.014054	0.018131
37.83	0.015998	0.014102	0.018166
37.86	0.016051	0.014168	0.018202
37.89	0.016104	0.014223	0.018226
37.92	0.01616	0.014275	0.01825
37.95	0.016228	0.014331	0.018276
37.98	0.016284	0.014377	0.018292
38.01	0.016349	0.014419	0.018304
38.04	0.016394	0.014457	0.018309
38.07	0.016449	0.014498	0.018311
38.1	0.016509	0.01453	0.018312
38.13	0.016558	0.014558	0.018309
38.16	0.016613	0.014588	0.018297
38.19	0.016658	0.014607	0.018282
38.22	0.016702	0.014628	0.01826
38.25	0.016746	0.014644	0.018243
38.28	0.016789	0.014656	0.018221
38.31	0.016836	0.014666	0.01819
38.34	0.016868	0.014671	0.018161
38.37	0.016901	0.014672	0.018124
38.4	0.016923	0.014668	0.018088
38.43	0.016935	0.01466	0.018048
38.46	0.016945	0.014647	0.018006
38.49	0.01695	0.014632	0.017963
38.52	0.016953	0.01461	0.017913
38.55	0.016955	0.01459	0.017867
38.58	0.016955	0.014573	0.017817
38.61	0.01695	0.014548	0.017757
38.64	0.016939	0.014523	0.017714
38.67	0.016925	0.014491	0.017652
38.7	0.016913	0.01446	0.017599
38.73	0.016892	0.014421	0.017535
38.76	0.016867	0.014385	0.017479
38.79	0.016837	0.014356	0.017424
38.82	0.016805	0.014314	0.01736
38.85	0.016764	0.014276	0.017312
38.88	0.016721	0.014228	0.017246
38.91	0.01668	0.014185	0.017193
38.94	0.016634	0.014142	0.017142
38.97	0.016575	0.014099	0.017081
39	0.016537	0.014053	0.017027
39.03	0.016469	0.013996	0.016973
39.06	0.016416	0.013946	0.016921
39.09	0.016362	0.013899	0.016872
39.12	0.0163	0.013846	0.016817
39.15	0.016244	0.013809	0.016767
39.18	0.016184	0.013758	0.016708
39.21	0.016122	0.013714	0.01667
39.24	0.016058	0.013658	0.016625
39.27	0.015982	0.013608	0.016582
39.3	0.015917	0.01356	0.016542
39.33	0.015847	0.013511	0.016496
39.36	0.015788	0.013479	0.016459
39.39	0.015729	0.013433	0.016417
39.42	0.015668	0.013392	0.016385
39.45	0.015606	0.013353	0.01635
39.48	0.015534	0.01331	0.016314
39.51	0.015478	0.013273	0.016284
39.54	0.015417	0.013236	0.016248
39.57	0.015373	0.013201	0.01622
39.6	0.015321	0.013166	0.016198
39.63	0.015258	0.013128	0.016169
39.63	0.015249	0.013122	0.016166
39.66	0.015205	0.013095	0.016147
39.69	0.015146	0.013056	0.016122
39.72	0.015099	0.013031	0.016106
39.75	0.015061	0.013004	0.016091
39.78	0.015013	0.012976	0.016075
39.81	0.014975	0.012954	0.01606
39.84	0.014932	0.012928	0.016046
39.87	0.014895	0.012907	0.016034
39.9	0.014856	0.012882	0.016025
39.93	0.014826	0.012863	0.016021
39.96	0.0148	0.012842	0.016015
39.99	0.014765	0.012816	0.016008
40.02	0.014737	0.012794	0.016001
40.05	0.014708	0.012773	0.015996
40.08	0.014685	0.012759	0.015992
40.11	0.014665	0.012748	0.015985
40.14	0.014649	0.012734	0.015977
40.17	0.014633	0.012722	0.015973
40.2	0.014615	0.012709	0.01597
40.23	0.014601	0.012698	0.015964
40.26	0.014587	0.012688	0.015956
40.29	0.014574	0.012681	0.015945
40.32	0.014562	0.012673	0.015935
40.35	0.014551	0.012663	0.015925
40.38	0.014544	0.012656	0.015914
40.41	0.014536	0.012648	0.015902
40.44	0.014526	0.01264	0.015889
40.47	0.01452	0.012634	0.015872
40.5	0.014512	0.012627	0.015849
40.53	0.014506	0.012619	0.015828
40.56	0.014498	0.01261	0.015809
40.59	0.014491	0.012603	0.015792
40.62	0.014481	0.012596	0.015777
40.65	0.01447	0.012586	0.015758
40.68	0.014459	0.012577	0.015737
40.71	0.014449	0.012566	0.015707
40.74	0.014438	0.012555	0.015684
40.77	0.014428	0.012545	0.015657
40.8	0.01442	0.012532	0.015623
40.83	0.014413	0.012518	0.015594
40.86	0.0144	0.012497	0.015562
40.89	0.014386	0.012483	0.015533
40.92	0.014376	0.012468	0.015503
40.95	0.014359	0.012451	0.015472
40.98	0.014343	0.012434	0.015441
41.01	0.014327	0.012419	0.015402
41.04	0.014314	0.012406	0.015366
41.07	0.014295	0.01239	0.015322
41.1	0.014282	0.012371	0.015283
41.13	0.014269	0.012352	0.015254
41.16	0.014251	0.012327	0.015212
41.19	0.014233	0.012306	0.015174
41.22	0.01421	0.012278	0.015126
41.25	0.014188	0.012256	0.015085
41.28	0.014168	0.012228	0.015047
41.31	0.014137	0.012198	0.015011
41.34	0.01411	0.012174	0.014972
41.37	0.01408	0.012147	0.014926
41.4	0.014055	0.012119	0.014887
41.43	0.014027	0.01209	0.014851
41.46	0.013993	0.012062	0.014808
41.49	0.013967	0.012034	0.01477
41.52	0.01393	0.011999	0.014728
41.55	0.013898	0.011969	0.014686
41.58	0.013864	0.011933	0.014637
41.61	0.013822	0.011901	0.014594
41.64	0.013787	0.011874	0.014555
41.67	0.013751	0.011836	0.014513
41.7	0.013713	0.011803	0.014481
41.73	0.013667	0.011765	0.014437
41.76	0.013625	0.011732	0.014402
41.79	0.013583	0.0117	0.014366
41.82	0.013537	0.011672	0.01432
41.85	0.013507	0.011643	0.014281
41.88	0.013463	0.011607	0.014244
41.91	0.013423	0.011578	0.014207
41.94	0.013381	0.01155	0.014173
41.97	0.013331	0.011515	0.014134
42	0.013289	0.011485	0.014102
42.03	0.013241	0.011454	0.014064
42.06	0.01321	0.011422	0.014033
42.09	0.013173	0.011389	0.014008
42.12	0.013127	0.011351	0.013977
42.15	0.013086	0.011323	0.013952
42.18	0.013038	0.011293	0.013923
42.21	0.013	0.011274	0.013895
42.24	0.012964	0.011247	0.013861
42.27	0.01293	0.011225	0.013839
42.3	0.012896	0.011203	0.013814
42.33	0.012857	0.011177	0.013787
42.36	0.012826	0.011154	0.013766
42.39	0.012792	0.011127	0.013741
42.42	0.012761	0.011098	0.013719
42.45	0.012736	0.011071	0.013697
42.48	0.012704	0.011042	0.013674
42.51	0.012679	0.011019	0.013652
42.54	0.012651	0.010997	0.013627
42.57	0.012625	0.010982	0.013605
42.6	0.012597	0.01097	0.013584
42.63	0.01257	0.010948	0.013558
42.66	0.012544	0.01093	0.013543
42.69	0.012516	0.010912	0.01352
42.72	0.012493	0.010897	0.013505
42.75	0.012472	0.010877	0.01349
42.78	0.012453	0.010862	0.013478
42.81	0.01244	0.010846	0.013462
42.84	0.012421	0.01083	0.013444
42.87	0.012402	0.010817	0.013427
42.9	0.012377	0.010804	0.013411
42.93	0.012356	0.010792	0.013396
42.96	0.012335	0.010781	0.013379
42.99	0.012314	0.01077	0.013357
43.02	0.012301	0.01076	0.013341
43.05	0.012282	0.010746	0.013328
43.08	0.012265	0.010735	0.013315
43.11	0.012248	0.010725	0.013303
43.14	0.01223	0.010712	0.013287
43.17	0.012214	0.010702	0.013272
43.2	0.012198	0.010691	0.013256
43.23	0.012183	0.010683	0.013244
43.26	0.01217	0.010678	0.013229
43.29	0.012156	0.010672	0.013213
43.32	0.012145	0.010665	0.0132
43.35	0.012132	0.010656	0.013186
43.38	0.012123	0.010645	0.013173
43.41	0.012107	0.010634	0.013158
43.44	0.012092	0.010622	0.013145
43.47	0.012079	0.010613	0.013135
43.5	0.012064	0.010607	0.013129
43.53	0.012052	0.010603	0.013123
43.56	0.012038	0.010597	0.013114
43.59	0.012025	0.01059	0.013108
43.62	0.012011	0.010583	0.013105
43.65	0.011999	0.010578	0.0131
43.68	0.011991	0.010573	0.013092
43.71	0.01198	0.010565	0.013083
43.74	0.01197	0.01056	0.013078
43.77	0.011961	0.010555	0.013075
43.8	0.01195	0.010553	0.013073
43.83	0.011938	0.01055	0.013077
43.86	0.011927	0.010544	0.013084
43.89	0.011919	0.010537	0.013093
43.92	0.011912	0.010531	0.013106
43.95	0.011902	0.010528	0.01312
43.98	0.011896	0.010526	0.013133
44.01	0.011888	0.010526	0.013144
44.04	0.011879	0.010525	0.013157
44.07	0.01187	0.010524	0.013177
44.1	0.011863	0.010524	0.013199
44.13	0.011856	0.010524	0.013222
44.16	0.011848	0.010524	0.013249
44.19	0.011843	0.010524	0.013271
44.22	0.011835	0.010524	0.013307
44.25	0.011827	0.010524	0.013344
44.28	0.011821	0.010524	0.013384
44.31	0.011816	0.010524	0.013433
44.34	0.011812	0.010528	0.013476
44.37	0.011803	0.010536	0.01352
44.4	0.011796	0.010541	0.013569
44.43	0.011789	0.010544	0.013619
44.46	0.01178	0.010549	0.013681
44.49	0.011773	0.010555	0.013738
44.52	0.01177	0.010563	0.013809
44.55	0.011773	0.010573	0.013872
44.58	0.01178	0.010585	0.013939
44.61	0.011784	0.010597	0.014009
44.64	0.011786	0.010612	0.014082
44.67	0.011792	0.010632	0.014173
44.7	0.011799	0.010648	0.014253
44.73	0.011808	0.010671	0.014344
44.76	0.011819	0.010695	0.01441
44.79	0.011829	0.010723	0.01449
44.82	0.011841	0.010757	0.014582
44.85	0.011852	0.010789	0.01466
44.88	0.011866	0.01082	0.014754
44.91	0.01188	0.010853	0.014837
44.94	0.011899	0.010889	0.014908
44.97	0.011928	0.010936	0.015008
45	0.011955	0.010977	0.015095
45.03	0.011987	0.011027	0.015194
45.06	0.012015	0.011071	0.015275
45.06	0.01202	0.011078	0.015288
45.09	0.012045	0.011114	0.015368
45.12	0.012076	0.011159	0.015442
45.15	0.012108	0.011207	0.0155
45.18	0.012152	0.011266	0.01558
45.21	0.012191	0.011316	0.015647
45.24	0.012233	0.011376	0.015724
45.27	0.01227	0.011419	0.01579
45.3	0.012303	0.011472	0.015854
45.33	0.01235	0.011534	0.015911
45.36	0.012391	0.011588	0.015962
45.39	0.012446	0.011652	0.016018
45.42	0.012495	0.011706	0.016063
45.45	0.012543	0.01176	0.016106
45.48	0.01259	0.011813	0.016151
45.51	0.012635	0.011863	0.016186
45.54	0.012683	0.011923	0.016215
45.57	0.012722	0.011974	0.016239
45.6	0.01276	0.012022	0.016258
45.63	0.012806	0.012076	0.016274
45.66	0.012847	0.012113	0.016286
45.69	0.012889	0.012164	0.016296
45.72	0.012927	0.012208	0.016299
45.75	0.012969	0.012254	0.016295
45.78	0.013003	0.012291	0.016289
45.81	0.013036	0.012326	0.016278
45.84	0.013074	0.012359	0.016262
45.87	0.013099	0.012392	0.016243
45.9	0.013131	0.012427	0.016223
45.93	0.013156	0.012455	0.016202
45.96	0.013179	0.01248	0.016181
45.99	0.013205	0.012506	0.016157
46.02	0.013227	0.012523	0.016133
46.05	0.013251	0.012534	0.0161
46.08	0.013265	0.012543	0.01607
46.11	0.013277	0.012553	0.016042
46.14	0.013288	0.012561	0.016
46.17	0.013297	0.012565	0.015966
46.2	0.013306	0.012568	0.015925
46.23	0.013309	0.012569	0.015887
46.26	0.013311	0.012568	0.015845
46.29	0.013311	0.012561	0.015815
46.32	0.013307	0.01255	0.015777
46.35	0.0133	0.012536	0.015732
46.38	0.013294	0.012523	0.01569
46.41	0.013286	0.012508	0.015641
46.44	0.013278	0.012491	0.015598
46.47	0.013268	0.01247	0.015562
46.5	0.013253	0.012446	0.015512
46.53	0.013239	0.012425	0.01547
46.56	0.013225	0.0124	0.015426
46.59	0.01321	0.012377	0.015389
46.62	0.013193	0.012357	0.015351
46.65	0.013174	0.01232	0.015309
46.68	0.013153	0.012288	0.015283
46.71	0.013128	0.012251	0.015248
46.74	0.013104	0.012219	0.015217
46.77	0.013078	0.012188	0.015185
46.8	0.013046	0.012158	0.015147
46.83	0.013024	0.012129	0.015117
46.86	0.012995	0.012095	0.01509
46.89	0.012972	0.012064	0.015065
46.92	0.012945	0.012026	0.015039
46.95	0.01292	0.011994	0.015016
46.98	0.012892	0.011967	0.014994
47.01	0.012865	0.01193	0.014972
47.04	0.012838	0.011903	0.014959
47.07	0.01281	0.011873	0.014941
47.1	0.012787	0.011849	0.014926
47.13	0.012765	0.011827	0.014912
47.16	0.01274	0.011802	0.014895
47.19	0.012717	0.011784	0.014879
47.22	0.012699	0.011759	0.014864
47.25	0.012683	0.011739	0.014852
47.28	0.012667	0.011723	0.014838
47.31	0.012648	0.011705	0.014821
47.34	0.012635	0.011689	0.014807
47.37	0.012619	0.011676	0.014793
47.4	0.012607	0.011663	0.014782
47.43	0.012593	0.011651	0.014772
47.46	0.012577	0.011643	0.01476
47.49	0.012565	0.011635	0.014749
47.52	0.012557	0.011625	0.014736
47.55	0.012549	0.011618	0.014723
47.58	0.012539	0.011611	0.014706
47.61	0.012531	0.011603	0.014693
47.64	0.012521	0.011595	0.014682
47.67	0.01251	0.011589	0.014664
47.7	0.012503	0.011585	0.014645
47.73	0.012494	0.011579	0.014622
47.76	0.012486	0.011572	0.014604
47.79	0.01248	0.011567	0.014588
47.82	0.012472	0.011564	0.014573
47.85	0.012464	0.011562	0.014556
47.88	0.012455	0.011557	0.014531
47.91	0.012449	0.01155	0.014504
47.94	0.012442	0.011545	0.014477
47.97	0.012435	0.011538	0.014446
48	0.012428	0.01153	0.014426
48.03	0.012418	0.011521	0.014394
48.06	0.012411	0.011514	0.014365
48.09	0.012404	0.011505	0.014329
48.12	0.012396	0.011497	0.014297
48.15	0.012389	0.011492	0.014268
48.18	0.012383	0.011484	0.014233
48.21	0.01238	0.011476	0.014208
48.24	0.012374	0.011464	0.014173
48.27	0.012367	0.011455	0.014145
48.3	0.01236	0.011444	0.014115
48.33	0.012351	0.011433	0.014075
48.36	0.012345	0.011422	0.014042
48.39	0.012334	0.011408	0.014012
48.42	0.012323	0.011398	0.013986
48.45	0.012313	0.011387	0.013959
48.48	0.012301	0.011375	0.013925
48.51	0.012291	0.011365	0.013896
48.54	0.012279	0.011348	0.013865
48.57	0.012265	0.011331	0.013841
48.6	0.012248	0.011307	0.013819
48.63	0.012229	0.011286	0.013796
48.66	0.012214	0.011267	0.01377
48.69	0.012196	0.011242	0.013737
48.72	0.012177	0.011229	0.013711
48.75	0.012158	0.011211	0.013682
48.78	0.01214	0.011194	0.013664
48.81	0.012124	0.011175	0.013639
48.84	0.012107	0.011152	0.013613
48.87	0.01209	0.011131	0.013592
48.9	0.012069	0.01111	0.013567
48.93	0.012055	0.011087	0.013545
48.96	0.012041	0.011065	0.013528
48.99	0.012022	0.011039	0.013509
49.02	0.012004	0.011015	0.013494
49.05	0.011981	0.010983	0.013474
49.08	0.01196	0.010956	0.013454
49.11	0.011939	0.010934	0.013434
49.14	0.01192	0.010907	0.01341
49.17	0.011903	0.010888	0.013394
49.2	0.011885	0.010869	0.013376
49.23	0.011868	0.010853	0.013361
49.26	0.011845	0.010831	0.013343
49.29	0.011825	0.010814	0.01333
49.32	0.011808	0.010793	0.013317
49.35	0.011782	0.010769	0.013305
49.38	0.011761	0.010748	0.013293
49.41	0.011736	0.010723	0.013281
49.44	0.011717	0.010703	0.013269
49.47	0.011701	0.010689	0.013254
49.5	0.011686	0.010671	0.013233
49.53	0.011669	0.010655	0.013219
49.56	0.011648	0.010639	0.013203
49.59	0.011633	0.010626	0.01319
49.62	0.011619	0.010614	0.013179
49.65	0.011599	0.0106	0.013166
49.68	0.011581	0.010589	0.013155
49.71	0.011564	0.010572	0.01314
49.74	0.011549	0.010559	0.013127
49.77	0.011534	0.010544	0.013112
49.8	0.011515	0.010533	0.013103
49.83	0.011502	0.010519	0.013095
49.86	0.011486	0.010504	0.013084
49.89	0.011473	0.010491	0.013078
49.92	0.011457	0.010481	0.013074
49.95	0.011444	0.010471	0.013072
49.98	0.011432	0.010459	0.013071
50.01	0.01142	0.010444	0.01307
50.04	0.011408	0.010433	0.01307
50.07	0.011397	0.010419	0.013077
50.1	0.011383	0.010408	0.013085
50.13	0.011368	0.010397	0.013093
50.16	0.011352	0.010386	0.013105
50.19	0.01134	0.010379	0.013116
50.22	0.011327	0.010369	0.013132
50.25	0.011315	0.010363	0.01315
50.28	0.011307	0.010357	0.013169
50.31	0.011292	0.010357	0.013189
50.34	0.011282	0.010363	0.01321
50.37	0.011274	0.010367	0.013235
50.4	0.011266	0.01037	0.013258
50.43	0.011256	0.010372	0.013291
50.46	0.011251	0.010373	0.013324
50.49	0.011247	0.010374	0.013353
50.52	0.011245	0.010374	0.013393
50.52	0.011245	0.010374	0.013399
50.55	0.011245	0.010375	0.013431
50.58	0.01125	0.010381	0.013476
50.61	0.011254	0.010387	0.01352
50.64	0.011259	0.010395	0.013569
50.67	0.011267	0.010407	0.013626
50.7	0.011276	0.010418	0.013668
50.73	0.011287	0.010431	0.01373
50.76	0.011298	0.010439	0.013787
50.79	0.011308	0.010446	0.013848
50.82	0.011322	0.010454	0.013921
50.85	0.011332	0.010463	0.013986
50.88	0.011343	0.010475	0.014054
50.91	0.011353	0.010485	0.014126
50.94	0.011364	0.0105	0.014214
50.97	0.011376	0.010516	0.014289
51	0.011384	0.01053	0.014366
51.03	0.011393	0.010549	0.014455
51.06	0.011401	0.010563	0.014517
51.09	0.011412	0.010581	0.014607
51.12	0.011423	0.010599	0.014687
51.15	0.011432	0.010619	0.014765
51.18	0.011444	0.010643	0.014857
51.21	0.011454	0.010662	0.014938
51.24	0.011465	0.010694	0.015035
51.27	0.011476	0.010724	0.015095
51.3	0.011488	0.010755	0.015179
51.33	0.011507	0.010792	0.015265
51.36	0.011525	0.010825	0.01534
51.39	0.011549	0.01086	0.015425
51.42	0.01157	0.010896	0.015492
51.45	0.011587	0.010931	0.015543
51.48	0.011612	0.010974	0.015611
51.51	0.011634	0.011014	0.015667
51.54	0.011659	0.011061	0.015731
51.57	0.01168	0.011097	0.015785
51.6	0.011708	0.011147	0.015844
51.63	0.011731	0.011191	0.015892
51.66	0.01176	0.011234	0.015929
51.69	0.011791	0.011285	0.015978
51.72	0.011815	0.011333	0.016014
51.75	0.011841	0.011392	0.016048
51.78	0.011864	0.011432	0.016073
51.81	0.011883	0.01148	0.016095
51.84	0.011912	0.011533	0.016113
51.87	0.01194	0.011576	0.016128
51.9	0.011969	0.011627	0.016142
51.93	0.011987	0.01167	0.016148
51.96	0.012005	0.011704	0.016152
51.99	0.012026	0.011749	0.016155
52.02	0.012043	0.011786	0.016156
52.05	0.012067	0.011832	0.016153
52.08	0.012089	0.011872	0.016145
52.11	0.01211	0.011916	0.016131
52.14	0.01213	0.011953	0.016119
52.17	0.012145	0.011981	0.016106
52.2	0.012161	0.012016	0.016086
52.23	0.012177	0.012043	0.016071
52.26	0.012192	0.012071	0.016047
52.29	0.012204	0.012094	0.016025
52.32	0.012214	0.012116	0.016005
52.35	0.01222	0.012138	0.01598
52.38	0.012223	0.01216	0.015955
52.41	0.012225	0.01218	0.015927
52.44	0.012227	0.012195	0.0159
52.47	0.012227	0.012208	0.015872
52.5	0.012223	0.01222	0.015837
52.53	0.012216	0.012229	0.015805
52.56	0.012209	0.012239	0.015767
52.59	0.012203	0.012243	0.01574
52.62	0.012195	0.012246	0.015712
52.65	0.012185	0.012246	0.015678
52.68	0.012174	0.012241	0.015645
52.71	0.012162	0.012234	0.015606
52.74	0.01215	0.01223	0.015575
52.77	0.012136	0.012221	0.01554
52.8	0.012123	0.012212	0.015514
52.83	0.012114	0.012203	0.015483
52.86	0.012104	0.012191	0.015446
52.89	0.012094	0.01218	0.015414
52.92	0.012082	0.012169	0.015382
52.95	0.012071	0.01216	0.015358
52.98	0.012063	0.012148	0.015339
53.01	0.012051	0.012131	0.015313
53.04	0.01204	0.012117	0.015288
53.07	0.012027	0.0121	0.015255
53.1	0.012017	0.012086	0.015227
53.13	0.012005	0.012069	0.015201
53.16	0.011994	0.012049	0.015173
53.19	0.011984	0.012035	0.015154
53.22	0.011971	0.012017	0.015127
53.25	0.011961	0.011999	0.015099
53.28	0.01195	0.011979	0.015065
53.31	0.011937	0.011968	0.015039
53.34	0.011928	0.011955	0.015015
53.37	0.011915	0.011941	0.014992
53.4	0.011905	0.011929	0.014969
53.43	0.011894	0.011911	0.014943
53.46	0.011887	0.011896	0.014922
53.49	0.011878	0.011886	0.014898
53.52	0.011868	0.011872	0.014865
53.55	0.011863	0.01186	0.014842
53.58	0.011856	0.011847	0.014812
53.61	0.011847	0.011836	0.014789
53.64	0.011838	0.011825	0.014765
53.67	0.011826	0.011812	0.014733
53.7	0.011818	0.011803	0.014704
53.73	0.011813	0.011792	0.014672
53.76	0.011809	0.011781	0.014649
53.79	0.011803	0.01177	0.014618
53.82	0.011794	0.011758	0.014585
53.85	0.011788	0.011747	0.014557
53.88	0.01178	0.011736	0.014522
53.91	0.011771	0.011725	0.014492
53.94	0.011761	0.011712	0.01446
53.97	0.01175	0.011701	0.014428
54	0.01174	0.01169	0.014395
54.03	0.011727	0.011677	0.014358
54.06	0.011719	0.011668	0.014329
54.09	0.011711	0.011655	0.014294
54.12	0.011704	0.011645	0.014268
54.15	0.011695	0.011634	0.014239
54.18	0.011681	0.011617	0.014206
54.21	0.011667	0.011603	0.014176
54.24	0.011651	0.011588	0.014139
54.27	0.011639	0.011577	0.014108
54.3	0.011628	0.011566	0.014078
54.33	0.011616	0.011553	0.01405
54.36	0.011602	0.011543	0.014025
54.39	0.011585	0.011528	0.013999
54.42	0.011573	0.011511	0.013976
54.45	0.01156	0.011491	0.013945
54.48	0.011546	0.011472	0.013917
54.51	0.011536	0.011456	0.013894
54.54	0.011518	0.011439	0.013864
54.57	0.011504	0.011423	0.01384
54.6	0.011488	0.011401	0.013813
54.63	0.011474	0.011385	0.013792
54.66	0.01146	0.011363	0.013771
54.69	0.011447	0.01134	0.013749
54.72	0.011435	0.011325	0.013728
54.75	0.011422	0.011307	0.013702
54.78	0.011408	0.011289	0.013681
54.81	0.011392	0.011269	0.013659
54.84	0.011376	0.011249	0.013633
54.87	0.011363	0.011228	0.013615
54.9	0.011352	0.011204	0.013599
54.93	0.01134	0.011186	0.013583
54.96	0.011326	0.011172	0.013568
54.99	0.01131	0.011153	0.013553
55.02	0.011297	0.011137	0.01354
55.05	0.011282	0.011114	0.013527
55.08	0.011273	0.011093	0.013517
55.11	0.011258	0.01107	0.013505
55.14	0.011243	0.011054	0.013497
55.17	0.011228	0.011039	0.013489
55.2	0.011211	0.011019	0.013479
55.23	0.011196	0.011003	0.013472
55.26	0.011182	0.010984	0.013467
55.29	0.01117	0.01097	0.013466
55.32	0.011158	0.010954	0.013465
55.35	0.011145	0.010938	0.013465
55.38	0.011133	0.010925	0.013465
55.41	0.01112	0.010913	0.013466
55.44	0.011107	0.0109	0.013471
55.47	0.011094	0.010889	0.013477
55.5	0.011079	0.010876	0.013483
55.53	0.011066	0.010866	0.013489
55.56	0.011053	0.010855	0.0135
55.59	0.011042	0.010849	0.013509
55.62	0.011031	0.01084	0.013524
55.65	0.011024	0.010831	0.013539
55.68	0.011017	0.010821	0.013558
55.71	0.011006	0.010809	0.013581
55.74	0.010996	0.010801	0.013604
55.77	0.010985	0.010793	0.013635
55.8	0.010977	0.010786	0.013663
55.83	0.010973	0.010778	0.01369
55.86	0.010968	0.010772	0.013719
55.89	0.01096	0.010769	0.013748
55.92	0.010952	0.010762	0.013785
55.95	0.010947	0.010755	0.01382
55.95	0.010947	0.010754	0.013826
55.98	0.010945	0.010751	0.013859
56.01	0.010943	0.010747	0.013903
56.04	0.010938	0.010745	0.013934
56.07	0.010931	0.010744	0.013982
56.1	0.010925	0.010744	0.014028
56.13	0.010922	0.010745	0.014073
56.16	0.01092	0.010744	0.014126
56.19	0.010919	0.010745	0.01417
56.22	0.010918	0.01075	0.014215
56.25	0.010919	0.010757	0.014259
56.28	0.010925	0.010764	0.014314
56.31	0.010931	0.010771	0.014365
56.34	0.010937	0.01078	0.014414
56.37	0.01094	0.01079	0.014471
56.4	0.010942	0.0108	0.014522
56.43	0.010946	0.010812	0.014574
56.46	0.010952	0.010826	0.014628
56.49	0.010958	0.010842	0.014681
56.52	0.010966	0.010863	0.014739
56.55	0.010973	0.010875	0.014785
56.58	0.010984	0.010892	0.014838
56.61	0.010993	0.010909	0.014875
56.64	0.011003	0.010928	0.014915
56.67	0.011018	0.010952	0.014969
56.7	0.011032	0.010973	0.015013
56.73	0.011048	0.010994	0.015064
56.76	0.01106	0.011016	0.015106
56.79	0.01107	0.01104	0.01515
56.82	0.011083	0.011063	0.015181
56.85	0.011097	0.011085	0.015218
56.88	0.011115	0.011112	0.015259
56.91	0.011129	0.011141	0.01529
56.94	0.011143	0.011169	0.015321
56.97	0.011154	0.011195	0.015349
57	0.011164	0.01122	0.015373
57.03	0.011176	0.011253	0.015406
57.06	0.011187	0.011287	0.015432
57.09	0.0112	0.011326	0.01546
57.12	0.011211	0.011352	0.015481
57.15	0.011222	0.011382	0.015497
57.18	0.011229	0.011418	0.015511
57.21	0.011236	0.011448	0.015522
57.24	0.011246	0.011486	0.015532
57.27	0.011255	0.011515	0.015541
57.3	0.011265	0.011544	0.015549
57.33	0.011276	0.011571	0.015557
57.36	0.011281	0.011604	0.015561
57.39	0.011291	0.011636	0.015563
57.42	0.0113	0.011661	0.015563
57.45	0.011306	0.011693	0.015561
57.48	0.01131	0.01172	0.015555
57.51	0.011315	0.011749	0.015548
57.54	0.011324	0.011771	0.015537
57.57	0.011328	0.011789	0.015528
57.6	0.011333	0.011808	0.015516
57.63	0.011335	0.011826	0.015506
57.66	0.011335	0.011846	0.015495
57.69	0.011336	0.011869	0.015479
57.72	0.011337	0.011883	0.015464
57.75	0.011337	0.0119	0.015451
57.78	0.011338	0.011916	0.015436
57.81	0.011338	0.011931	0.015419
57.84	0.011337	0.011947	0.015399
57.87	0.011337	0.011959	0.015384
57.9	0.011337	0.011969	0.015366
57.93	0.011337	0.011981	0.015349
57.96	0.011337	0.011991	0.01533
57.99	0.011337	0.011997	0.01531
58.02	0.011338	0.012001	0.015289
58.05	0.011338	0.01201	0.015269
58.08	0.011337	0.012016	0.015251
58.11	0.011337	0.012021	0.015225
58.14	0.011337	0.012025	0.015205
58.17	0.011336	0.012026	0.015182
58.2	0.011336	0.012026	0.015155
58.23	0.011336	0.012027	0.015132
58.26	0.011336	0.012027	0.015108
58.29	0.011337	0.012028	0.015091
58.32	0.011336	0.012028	0.015075
58.35	0.011329	0.012028	0.015055
58.38	0.011323	0.012028	0.015029
58.41	0.011318	0.012028	0.014998
58.44	0.011314	0.012028	0.014975
58.47	0.011313	0.012028	0.014951
58.5	0.011311	0.012028	0.014925
58.53	0.011307	0.012028	0.014906
58.56	0.0113	0.012025	0.014881
58.59	0.011294	0.012019	0.014859
58.62	0.011291	0.012012	0.014834
58.65	0.011286	0.012008	0.014817
58.68	0.011279	0.012005	0.014816
58.71	0.011273	0.011996	0.014832
58.74	0.011266	0.011988	0.014852
58.77	0.011257	0.011977	0.014862
58.8	0.011248	0.011966	0.014859
58.83	0.011239	0.011955	0.014853
58.86	0.011228	0.011945	0.014839
58.89	0.011222	0.011935	0.014825
58.92	0.011213	0.011923	0.014813
58.95	0.011205	0.011912	0.014799
58.98	0.011199	0.011901	0.014784
59.01	0.011191	0.011888	0.014767
59.04	0.011182	0.011876	0.014755
59.07	0.011171	0.011865	0.014741
59.1	0.011162	0.011854	0.014731
59.13	0.011152	0.011842	0.014717
59.16	0.011138	0.011831	0.014706
59.19	0.011124	0.01182	0.014683
59.22	0.011108	0.011807	0.01463
59.25	0.011099	0.011798	0.014573
59.28	0.011094	0.011787	0.014524
59.31	0.011089	0.011775	0.014486
59.34	0.011081	0.011764	0.014458
59.37	0.011071	0.011749	0.01443
59.4	0.01106	0.011733	0.014404
59.43	0.011048	0.011715	0.014376
59.46	0.011037	0.011699	0.014356
59.49	0.011028	0.011685	0.014343
59.52	0.011016	0.011666	0.014324
59.55	0.011004	0.011648	0.014305
[truncated: 535 more rows]

## Sheet: Fig S4
m6A/m7GMP measurements for Fig S4
		m6A				m7GMP
Sample	Replicate	Reading 1	Reading 2	Average	Subtract -T1 background	Reading 1	Reading 2	Average	m6A/m7GMP
exon4 WT mESC DMSO	1	63763.3	65513.4	64638.3	63528.5	23534	28023.1	25778.6	2.46439
exon4 WT mESC DMSO	2	72551	78560	75555.5	74445.6	26170.1	28913.3	27541.7	2.70301
exon4 WT mESC DMSO	3	65910.6	68607	67258.8	66149	25752.5	28850.6	27301.6	2.4229
exon4 WT mESC DMSO -T1	-T1 control	1159.01	1060.68	1109.85	0	40974.2	57618.6	49296.4	0
exon4 WT mESC STM2457	1	27255.2	27223.9	27239.5	26177.3	28625.2	30823.6	29724.4	0.880667
exon4 WT mESC STM2457	2	29432.1	30328.2	29880.1	28817.9	30870.3	32102.2	31486.3	0.915252
exon4 WT mESC STM2457	3	28585.1	28107.3	28346.2	27283.9	31947.7	34198.6	33073.2	0.824957
exon4 WT mESC STM2457 -T1	-T1 control	1314.92	809.605	1062.26	0	40465.8	58244.9	49355.4	0
exon4 Mettl3 KO mESC DMSO	1	2761.15	3681.8	3221.47	2207.87	28312.3	29200.9	28756.6	0.0767781
exon4 Mettl3 KO mESC DMSO	2	2832.17	3339.58	3085.87	2072.28	31065.5	33030.4	32047.9	0.0646618
exon4 Mettl3 KO mESC DMSO	3	2806.56	2913.47	2860.01	1846.41	27587.2	27995.1	27791.1	0.0664389
exon4 Mettl3 KO mESC DMSO -T1	-T1 control	1585.19	442.006	1013.6	0	37165.4	62357	49761.2	0
exon4 Mettl3 KO mESC STM2457	1	3122.72	2765.18	2943.95	2095.03	27884.5	32606.7	30245.6	0.0692674
exon4 Mettl3 KO mESC STM2457	2	2991.84	2743	2867.42	2018.51	28926.8	31484	30205.4	0.0668259
exon4 Mettl3 KO mESC STM2457	3	3473.16	3140.53	3306.84	2457.93	30072.9	29961.2	30017	0.0818844
exon4 Mettl3 KO mESC STM2457 -T1	-T1 control	1319.12	378.708	848.916	0	43404.7	57353.2	50379	0

## Sheet: Fig S5
m6A/m7GMP measurements for Fig S5
Sample	Nucleotide	Intensity	m6A/(G+A+C)
WT A549	m6A	175820	0.00544736
WT A549	A	9.34898e+06
WT A549	G	1.04625e+07
WT A549	C	1.24647e+07
METTL3 KO A549	m6A	366952	0.00489044
METTL3 KO A549	A	2.13117e+07
METTL3 KO A549	G	2.52103e+07
METTL3 KO A549	C	2.85126e+07

## Sheet: Fig S7B
MTT assay data for Fig S7B
Sample	Replicate	Day	Absorbance (570nm)
Mettl3 cKO MEF -4OHT	1	0	0.0304
Mettl3 cKO MEF -4OHT	2	0	0.012
Mettl3 cKO MEF -4OHT	3	0	0.0083
Mettl3 cKO MEF +4OHT	1	0	0.0127
Mettl3 cKO MEF +4OHT	2	0	0.0136
Mettl3 cKO MEF +4OHT	3	0	0.0171
Mettl3 cKO MEF -4OHT	1	2	0.0525667
Mettl3 cKO MEF -4OHT	2	2	0.0498667
Mettl3 cKO MEF -4OHT	3	2	0.0534667
Mettl3 cKO MEF +4OHT	1	2	0.0525667
Mettl3 cKO MEF +4OHT	2	2	0.0498667
Mettl3 cKO MEF +4OHT	3	2	0.0534667
Mettl3 cKO MEF -4OHT	1	4	0.1829
Mettl3 cKO MEF -4OHT	2	4	0.1736
Mettl3 cKO MEF -4OHT	3	4	0.1766
Mettl3 cKO MEF +4OHT	1	4	0.1464
Mettl3 cKO MEF +4OHT	2	4	0.2075
Mettl3 cKO MEF +4OHT	3	4	0.1767
Mettl3 cKO MEF -4OHT	1	6	1.56823
Mettl3 cKO MEF -4OHT	2	6	1.26723
Mettl3 cKO MEF -4OHT	3	6	1.45353
Mettl3 cKO MEF +4OHT	1	6	0.772033
Mettl3 cKO MEF +4OHT	2	6	0.615933
Mettl3 cKO MEF +4OHT	3	6	0.778033
Mettl3 cKO MEF -4OHT	1	8	2.11063
Mettl3 cKO MEF -4OHT	2	8	2.15103
Mettl3 cKO MEF -4OHT	3	8	2.02563
Mettl3 cKO MEF +4OHT	1	8	0.397033
Mettl3 cKO MEF +4OHT	2	8	2.11063
Mettl3 cKO MEF +4OHT	3	8	0.823733
